# Supplementary material for: Identification of potential M2 macrophage-associated diagnostic biomarkers in coronary artery disease
Source: Biosci Rep. 2022 Dec 12;42(12):BSR20221394. doi: 10.1042/BSR20221394 (PMC9744721; doi:10.1042/BSR20221394)
Supplement: Supplementary Tables S1-S6 [file BSR-2022-1394_supp1.zip]

Archive with 6 entries (6 files):
- BSR-2022-1394_suppST1.csv
- BSR-2022-1394_suppST2.xlsx
- BSR-2022-1394_suppST3.csv
- BSR-2022-1394_suppST4.csv
- BSR-2022-1394_suppST5.xlsx
- BSR-2022-1394_suppST6.xlsx
