# Supplementary material for: Identification of potential M2 macrophage-associated diagnostic biomarkers in coronary artery disease
Source: Biosci Rep. 2022 Dec 12;42(12):BSR20221394. doi: 10.1042/BSR20221394 (PMC9744721; doi:10.1042/BSR20221394)
Supplement: Supplementary Tables S1-S6 [file BSR-2022-1394_supp1.zip › BSR-2022-1394_suppST1.csv]

Supplementary Table 1.DEGs between CAD and controls
Symbol	logFC	AveExpr	t	P.Value	adj.P.Val	B
RPS4Y1	1.466061694	8.625773418	3.677699677	0.000318666	0.005883597	-0.256510632
EIF1AY	0.619806597	6.881924668	3.318466049	0.001115078	0.017730035	-1.413766654
PRKY	0.450464876	6.727316943	3.520017717	0.000558732	0.009722598	-0.777035143
PPP4R4	0.449593335	4.226212894	9.550844169	1.83E-17	1.80E-14	29.10491236
EDN3	0.448606268	4.242971757	9.31480956	7.88E-17	5.16E-14	27.68628018
PEG3	0.441160722	4.342958867	9.491530402	2.65E-17	2.26E-14	28.74749213
S100A12	0.427660482	11.47049283	3.705566251	0.000288018	0.005376635	-0.162510969
CXCL14	0.417067623	4.198257176	7.704003249	1.19E-12	1.51E-10	18.34168337
FUT9	0.40261923	4.062391923	9.287300719	9.33E-17	5.80E-14	27.52160584
SLCO1A2	0.396198927	4.062782606	8.635558983	4.93E-15	1.53E-12	23.66593775
BCL2A1	0.396147688	8.100822333	4.029938399	8.52E-05	0.001792015	0.975046431
HLA-DRB6	0.355081184	4.364705215	5.744732651	4.37E-08	1.76E-06	8.184202704
PLP1	0.348195929	4.356273795	8.848688198	1.36E-15	5.18E-13	24.91652473
LEFTY2	0.341399989	4.182280647	7.341746961	9.32E-12	9.73E-10	16.34460867
ST18	0.321456324	4.616631335	6.140753991	5.98E-09	2.87E-07	10.096571
SSTR2	0.318369782	4.226275217	7.290210679	1.24E-11	1.24E-09	16.06430361
S100A8	0.313251351	14.25303138	4.425221782	1.75E-05	0.000421462	2.465501587
CSTA	0.312268692	9.02353584	3.572574071	0.000464301	0.008274652	-0.605700701
ALDH1A2	0.311553236	4.10453795	8.725905135	2.86E-15	9.89E-13	24.19475869
ARVCF	0.308769678	4.326068897	8.807597991	1.75E-15	6.44E-13	24.67459352
ACVRL1	0.306733485	4.712996614	6.501925636	9.14E-10	5.42E-08	11.90881906
MSR1	0.299317682	4.651532583	5.152174669	7.32E-07	2.34E-05	5.483692213
COL4A5	0.29558478	4.028443584	9.037096525	4.33E-16	1.89E-13	26.03063384
C3orf36	0.294586449	4.167871273	7.893738096	3.97E-13	6.00E-11	19.40531483
F5	0.29386573	7.424179092	3.684513944	0.000310899	0.005758217	-0.23358005
NQO1	0.292846278	4.146001724	8.406182104	1.95E-14	4.50E-12	22.33244363
ZNF215	0.288588136	4.292808196	6.112174995	6.92E-09	3.28E-07	9.955870338
CRYGC	0.285831429	4.181729432	9.027668369	4.58E-16	1.93E-13	25.97470058
HOXA2	0.283345976	4.318217287	6.711314571	2.99E-10	2.04E-08	12.98710526
HPSE2	0.278606968	4.262160899	9.058191434	3.80E-16	1.79E-13	26.15584857
OGFRL1	0.277275445	7.956429448	3.862728052	0.000161138	0.003179112	0.378755126
DDX3Y	0.274736897	5.308512244	3.296208755	0.001201257	0.018947094	-1.482080472
MPPED2	0.273385808	4.199596457	6.794266937	1.91E-10	1.38E-08	13.41960386
SLC5A7	0.272743311	4.335767769	8.126995654	1.02E-13	1.90E-11	20.72828931
SLC12A5	0.272119614	4.067880086	8.138039019	9.51E-14	1.81E-11	20.79132565
ART3	0.269293827	4.454554546	6.720682721	2.85E-10	1.96E-08	13.03580058
MEGF9	0.266996097	9.185288036	3.194025287	0.001682592	0.025064674	-1.790535906
TRGV7	0.265628938	5.074270015	4.698343278	5.52E-06	0.00014441	3.558900236
PDE3A	0.264133395	4.044182634	7.584739218	2.35E-12	2.80E-10	17.67916398
MXRA5	0.260856392	4.209801484	6.778215583	2.09E-10	1.48E-08	13.33568477
POU4F3	0.260532038	4.155612057	6.065415435	8.79E-09	4.05E-07	9.726545317
PRAMEF10	0.260172823	4.23616104	7.007643631	5.97E-11	4.83E-09	14.54540817
HTR1A	0.25962136	4.393213906	6.627359829	4.69E-10	3.01E-08	12.55242289
NR2F1	0.258336305	4.120821971	6.605580015	5.27E-10	3.31E-08	12.44016403
ARHGEF10	0.256635283	4.865371378	5.724792451	4.82E-08	1.91E-06	8.090100881
FGF20	0.256421469	4.261930224	8.338343281	2.91E-14	6.36E-12	21.94068014
KRT6B	0.253361911	4.154100219	6.65973447	3.95E-10	2.59E-08	12.71967855
ELAVL4	0.25302037	4.456961377	6.880977969	1.19E-10	9.10E-09	13.87482654
CDH16	0.252458318	4.182759901	8.14683267	9.03E-14	1.75E-11	20.84154571
DSC3	0.245644436	4.061830082	8.569017444	7.35E-15	2.12E-12	23.27772389
ZNF702P	0.243073123	4.251307296	7.027926457	5.34E-11	4.44E-09	14.65339303
SHC3	0.242691562	4.193258517	5.115095481	8.67E-07	2.71E-05	5.321577314
PAPSS1	0.241473042	7.767180061	3.959336497	0.000111781	0.002293558	0.720734985
RNF186	0.241307598	4.266322343	8.437894757	1.61E-14	4.04E-12	22.51600125
TBC1D30	0.238437242	4.103641487	7.794327167	7.06E-13	9.79E-11	18.84658279
ELOVL2	0.236826814	4.18877233	7.522542662	3.35E-12	3.92E-10	17.33558336
SCN8A	0.236788419	4.168583591	7.981015817	2.39E-13	3.86E-11	19.89840385
CD36	0.235788919	7.584255804	3.400721108	0.000844151	0.013929078	-1.157834079
TECTA	0.234837286	4.246071886	6.7322788	2.67E-10	1.86E-08	13.09612925
LTBP2	0.234589233	4.274964069	5.652686131	6.85E-08	2.63E-06	7.751629098
AKAP5	0.233846244	4.094721945	7.22464459	1.80E-11	1.67E-09	15.70912431
ENOX1	0.233624833	4.13027768	8.528471021	9.37E-15	2.63E-12	23.04171129
MATN3	0.233611304	4.179173807	5.836207657	2.78E-08	1.16E-06	8.618639416
TXN	0.233412551	9.371217375	3.552711782	0.000498069	0.008757408	-0.670707243
KLHL1	0.232614105	4.092206379	7.946664574	2.92E-13	4.59E-11	19.704051
PSG1	0.232250853	4.286545188	6.093688443	7.61E-09	3.59E-07	9.865074505
CHRDL1	0.231249919	4.333853678	7.387565923	7.20E-12	7.58E-10	16.5946378
NPY1R	0.230593996	4.101992691	7.642472983	1.69E-12	2.08E-10	17.99927986
THAP10	0.228816622	4.216451016	6.369045289	1.84E-09	1.02E-07	11.23485789
MAGI2	0.228157686	4.236446009	8.690248992	3.55E-15	1.16E-12	23.98581928
ST6GALNAC5	0.227731239	4.566666737	3.293479421	0.001212242	0.019069372	-1.490429917
HMGB2	0.227505476	10.05327398	3.088247938	0.002365008	0.033424063	-2.100807743
PCDHGA3	0.227402616	4.197032231	8.51650063	1.01E-14	2.70E-12	22.97211357
ANXA13	0.22719914	4.206968605	7.416170747	6.13E-12	6.69E-10	16.75111822
HEBP2	0.225883264	10.1077148	3.515366254	0.000567907	0.009867697	-0.792094233
RBL1	0.225414467	4.202587295	5.075187298	1.04E-06	3.20E-05	5.148036872
SEC14L5	0.224669912	4.630640736	3.172539768	0.001804311	0.026609076	-1.854305594
TYRP1	0.224381283	4.055762939	6.654689782	4.06E-10	2.63E-08	12.69358599
PTPN14	0.222343651	4.11942061	4.96926569	1.68E-06	4.86E-05	4.692233124
MYO1B	0.222127983	4.256627029	7.953223533	2.81E-13	4.47E-11	19.74113244
KALRN	0.221865517	4.38976709	7.828578493	5.79E-13	8.33E-11	19.03873505
AKR1B10	0.221321869	4.050815601	6.494289636	9.52E-10	5.61E-08	11.86986871
SALL1	0.219240559	4.072953929	6.036227679	1.02E-08	4.62E-07	9.583958172
FXYD3	0.219066656	4.178225216	4.267172551	3.34E-05	0.000766166	1.85620663
PTPRT	0.218435037	4.176719875	8.254129387	4.80E-14	9.75E-12	21.45609006
DSCC1	0.218342823	4.356823875	4.907974129	2.20E-06	6.21E-05	4.43170443
PURG	0.217677569	4.170675099	3.357577773	0.000977462	0.015819059	-1.292751652
NEIL3	0.217367709	4.026460269	4.150865814	5.31E-05	0.00117103	1.419127727
WIF1	0.216953844	4.277906086	5.975626341	1.38E-08	6.09E-07	9.289298117
COCH	0.216535023	4.672539548	5.354177433	2.86E-07	9.84E-06	6.381442765
NACAD	0.213294046	4.440463512	6.516885317	8.44E-10	5.06E-08	11.98520387
TP53I11	0.212694202	7.239770009	3.004024117	0.003082421	0.042335744	-2.341212762
SCPEP1	0.211886216	8.826673325	3.283078632	0.001254967	0.019584794	-1.522192078
ZNF334	0.211820804	4.113327404	7.705294917	1.18E-12	1.51E-10	18.34888476
PLA2G2E	0.211311515	4.0532136	5.858358765	2.49E-08	1.05E-06	8.724512538
ZNF556	0.211061789	4.179003129	7.032815571	5.20E-11	4.38E-09	14.67944711
RGN	0.210778279	4.129462789	5.916886149	1.86E-08	8.00E-07	9.005494926
POU1F1	0.210201035	4.078637966	7.408364182	6.40E-12	6.87E-10	16.70838369
ZNF281	0.207604971	7.760811977	3.466622323	0.000672954	0.011390974	-0.948873303
ERBB4	0.2070122	4.398441483	4.68105984	5.95E-06	0.000154884	3.488222609
PLSCR2	0.205448588	4.108486844	5.919668434	1.83E-08	7.92E-07	9.018897052
RGS20	0.205015924	4.288665348	4.545634391	1.06E-05	0.000263244	2.941327621
B3GALT2	0.203810745	4.592534563	5.036292543	1.24E-06	3.73E-05	4.979850983
WNT2B	0.20343875	4.150361451	3.232825505	0.001481889	0.022646789	-1.674415976
AVPR1A	0.203063726	4.136810354	4.984952659	1.56E-06	4.59E-05	4.759294598
C22orf31	0.202718462	4.332593986	6.35614483	1.97E-09	1.07E-07	11.16986694
GUCY2C	0.202641304	4.252631211	7.933385464	3.15E-13	4.89E-11	19.62901737
INPP4B	0.202554617	4.320519349	6.719797413	2.86E-10	1.96E-08	13.03119715
ABO	0.202546404	4.665078351	3.762827291	0.000233569	0.004423185	0.032515961
SLCO2A1	0.20137223	4.455117081	5.486166272	1.53E-07	5.56E-06	6.981020407
CDH4	0.201062478	4.336418479	4.313348178	2.77E-05	0.000648748	2.032405042
DKK2	0.199973779	4.240022787	4.287447205	3.08E-05	0.000712873	1.933385652
SLC9A3	0.199382651	4.08266285	5.467165372	1.68E-07	6.03E-06	6.894086625
LAMA3	0.198248171	4.420448614	6.015157133	1.13E-08	5.07E-07	9.481294273
C19orf40	0.19799554	4.342690208	5.29667659	3.75E-07	1.27E-05	6.123416956
GLIPR1	0.197110268	7.938745366	3.03961825	0.002757757	0.038277672	-2.240337255
CPA1	0.196031511	4.162743241	4.269071353	3.31E-05	0.000761805	1.863422389
RGS3	0.195807351	4.268584685	5.401130342	2.29E-07	8.05E-06	6.593575631
LIN7A	0.195422682	6.748134352	3.100201425	0.002276726	0.032401458	-2.066209129
LEP	0.194570807	4.253990694	4.188636476	4.57E-05	0.001019583	1.560006421
CYP3A7	0.193577572	4.452071522	7.018800235	5.62E-11	4.57E-09	14.60478499
PDE6A	0.193510598	4.134425561	5.693157511	5.62E-08	2.21E-06	7.941253521
PDE11A	0.192478564	4.178849807	5.961370396	1.49E-08	6.52E-07	9.220256126
HES2	0.191223693	4.262037531	6.656310152	4.02E-10	2.62E-08	12.70196578
MAPK10	0.190569667	4.106364672	8.23223639	5.46E-14	1.07E-11	21.33043317
GATA6	0.189422963	4.328500792	3.892930638	0.000143831	0.002861576	0.484917003
PHOX2B	0.188827206	4.152520187	7.16168575	2.55E-11	2.23E-09	15.36960483
FOXA1	0.18871588	4.084200118	4.474015231	1.43E-05	0.000346995	2.657117209
GPC3	0.188327562	4.290920889	7.887585061	4.11E-13	6.14E-11	19.37064144
KCNJ9	0.18790929	4.114501365	7.70551156	1.18E-12	1.51E-10	18.35009265
SPINK4	0.18742028	4.206691934	4.773924929	3.98E-06	0.000107141	3.870291308
KCNJ8	0.187224847	4.164624089	6.597165482	5.51E-10	3.44E-08	12.39684988
APBB2	0.187035206	4.349769408	5.092398185	9.62E-07	2.98E-05	5.222757926
EBF2	0.186994818	4.353261468	5.372675901	2.62E-07	9.10E-06	6.464864995
COL5A2	0.186326917	5.055715211	3.55546533	0.000493254	0.008685681	-0.661713746
INSL5	0.186325143	4.220183492	7.422947622	5.90E-12	6.56E-10	16.78823384
TNIP3	0.18524745	4.443428505	4.594891151	8.60E-06	0.000217611	3.138818349
STON1-GTF2A1L	0.185100542	4.147422434	6.698220273	3.21E-10	2.15E-08	12.91910542
LBP	0.184603312	4.242132169	6.409163059	1.49E-09	8.41E-08	11.43746696
TOM1L1	0.183998374	4.212990257	5.297445713	3.73E-07	1.27E-05	6.12685538
UPK1B	0.183339746	4.04088068	4.961616117	1.74E-06	4.99E-05	4.659587602
PTPRZ1	0.182967729	4.222965047	8.074951208	1.38E-13	2.46E-11	20.43169484
TTLL7	0.180968466	4.081446701	4.572771801	9.44E-06	0.000236599	3.049929949
GJA5	0.180935574	4.171779069	6.26512351	3.15E-09	1.61E-07	10.71356392
LRRTM2	0.180733101	4.050802894	8.023762408	1.86E-13	3.18E-11	20.14075704
HYAL1	0.1800178	4.375082291	5.276625011	4.11E-07	1.38E-05	6.033898737
CCL8	0.179193595	4.2115027	3.397865824	0.000852419	0.014026275	-1.166809259
HNF4A	0.179130378	4.124470104	4.826749025	3.16E-06	8.64E-05	4.090139441
MYH13	0.178349205	4.137422084	5.548837579	1.13E-07	4.20E-06	7.269215136
HTR2A	0.178177518	4.076332642	5.64985205	6.95E-08	2.66E-06	7.738384119
PLA2G2F	0.177093707	4.317880965	6.282654936	2.88E-09	1.50E-07	10.80114277
AUTS2	0.176313264	4.767097881	4.638134612	7.15E-06	0.000183354	3.313545617
OTOR	0.175652286	4.16453528	5.299408291	3.70E-07	1.26E-05	6.135630831
CHRNA2	0.175631088	4.341449032	3.84269134	0.000173692	0.003392754	0.308705177
WNT16	0.175600494	4.162811134	5.880024096	2.23E-08	9.45E-07	8.828314957
G6PC	0.175597202	4.053048735	6.691699836	3.33E-10	2.22E-08	12.88527205
MYCNOS	0.175482531	4.987200066	4.460919604	1.51E-05	0.000364941	2.605528673
ASPA	0.174893451	4.271866309	7.399295286	6.74E-12	7.16E-10	16.65876656
SCARA3	0.174767109	4.181886084	4.096510125	6.58E-05	0.001420163	1.218199301
NUP62CL	0.174464173	4.164872626	4.282644463	3.14E-05	0.000725427	1.915076861
FEZF2	0.174299407	4.106094624	6.770163479	2.18E-10	1.53E-08	13.29362847
THRB	0.173887237	4.409904854	3.135705636	0.002032154	0.02956271	-1.962745777
LOX	0.173660208	4.21331806	5.549110849	1.13E-07	4.20E-06	7.270476647
ADAM20	0.173624964	4.269023089	3.833868039	0.00017951	0.003489066	0.277954339
SIX3	0.17334878	4.790135656	3.475369344	0.000652852	0.011114498	-0.920878151
TFPI2	0.1725936	4.188119313	5.26498433	4.34E-07	1.44E-05	5.982039877
TCF7L1	0.172141778	4.181780545	5.145424992	7.55E-07	2.39E-05	5.454119202
QSER1	0.172046138	5.083082581	5.42295338	2.07E-07	7.35E-06	6.692608777
FZD10	0.171744259	4.200902834	4.635922678	7.22E-06	0.000184694	3.304577797
CSPG4	0.171028128	4.040911005	5.748518688	4.29E-08	1.73E-06	8.202094142
APOH	0.170842099	4.027751885	7.590083503	2.28E-12	2.77E-10	17.70874866
MYH10	0.170608001	4.299713203	4.110617292	6.22E-05	0.00135446	1.270141108
F2RL2	0.170503011	4.025495086	6.418828814	1.42E-09	8.03E-08	11.48639518
MPPED1	0.17012612	4.437529202	4.036608613	8.30E-05	0.001749452	0.99926297
ACE2	0.170027241	4.183028028	6.22205112	3.94E-09	1.97E-07	10.49902626
MFAP4	0.170000121	4.415078987	4.248532155	3.60E-05	0.000821069	1.785505998
MCF2	0.169954736	4.332972941	5.510035691	1.37E-07	5.00E-06	7.090521119
ALDH1A3	0.169750135	4.137833194	7.416569134	6.11E-12	6.69E-10	16.75329965
DGCR5	0.16948221	4.122743446	6.864827071	1.30E-10	9.80E-09	13.78979713
PCDH9	0.169376396	4.080005465	5.034262844	1.25E-06	3.76E-05	4.971100117
SRD5A2	0.169297646	4.145390585	6.296447032	2.68E-09	1.43E-07	10.87014567
HYAL4	0.168862401	5.396718082	4.322807629	2.66E-05	0.000627471	2.068686417
MAGEA2B	0.168672804	4.303663029	3.652119983	0.000349488	0.006402576	-0.34226804
MUC13	0.168596067	4.082164128	7.195707334	2.11E-11	1.95E-09	15.55288525
DNAH6	0.168487982	4.113880443	6.032614505	1.04E-08	4.69E-07	9.566337303
KRT2	0.168334169	4.200196224	6.059115163	9.07E-09	4.15E-07	9.69573087
RARRES2	0.167552779	4.032128624	6.569662476	6.38E-10	3.92E-08	12.25549798
FAP	0.167447471	4.195888071	3.957436692	0.000112595	0.002306248	0.713942796
CLEC4A	0.167432002	8.940274746	3.222638171	0.001532312	0.023236784	-1.705023627
DBH	0.167052702	4.317691566	6.337110891	2.17E-09	1.17E-07	11.07412011
SORBS1	0.166400522	4.208513283	7.190766474	2.17E-11	1.97E-09	15.52624036
HEY2	0.166066305	4.101081343	5.86275711	2.44E-08	1.03E-06	8.745565736
PPEF2	0.166049447	4.143589266	3.565426442	0.000476196	0.008448368	-0.629129555
UNC93A	0.165818382	4.193259839	4.661673626	6.46E-06	0.000167228	3.40918181
DMRT1	0.164936736	4.393478656	4.386841351	2.05E-05	0.000486784	2.315935587
ABCA4	0.164671127	4.087574662	4.545317621	1.06E-05	0.000263244	2.940062874
SYT13	0.164500118	4.265115105	4.799422743	3.56E-06	9.71E-05	3.976184071
PCDHGB3	0.16431403	4.187094646	5.05106646	1.16E-06	3.52E-05	5.043624669
LGALS14	0.164065117	4.174567647	5.370053361	2.66E-07	9.19E-06	6.453025988
ENTPD1	0.164019965	6.841146897	3.063990767	0.00255396	0.035658715	-2.170653389
SLITRK3	0.163814254	4.113184044	3.465233172	0.000676199	0.01142951	-0.953313739
PHLDA1	0.162454847	4.504407808	6.288706836	2.79E-09	1.47E-07	10.83140963
EPHA7	0.162072451	4.064677109	6.97127184	7.30E-11	5.78E-09	14.35218164
NOL4	0.161932124	4.091940851	4.361554903	2.27E-05	0.000538914	2.217956009
PNPLA3	0.161777944	4.410372897	4.643435194	6.99E-06	0.000180421	3.335049006
ZBED2	0.161570755	4.482793231	4.239328726	3.73E-05	0.000848698	1.750689696
BRIP1	0.161419259	4.067213664	7.167647458	2.47E-11	2.17E-09	15.40168944
ZFP30	0.160641648	4.860242373	4.44930523	1.58E-05	0.000382206	2.559874055
TMEM135	0.160334587	4.16578933	5.150760857	7.36E-07	2.35E-05	5.477495441
LIG4	0.160014325	4.330120947	6.224833675	3.88E-09	1.96E-07	10.51285853
SCML2	0.1597893	4.189457898	4.296152338	2.97E-05	0.000690906	1.966612527
DRD5	0.159148081	4.305291339	4.724991947	4.92E-06	0.000130438	3.668262235
PPM1E	0.159033121	4.069812919	5.178289078	6.49E-07	2.08E-05	5.598371068
RNF17	0.158805089	4.260141239	4.228251951	3.90E-05	0.000885526	1.708866618
KCNC2	0.158078776	4.11979371	4.206103833	4.26E-05	0.000960117	1.62550374
CNTFR	0.157840407	4.02797739	6.556068786	6.86E-10	4.19E-08	12.18575857
KLK12	0.157374303	4.042781506	8.06612879	1.45E-13	2.53E-11	20.38149599
KCNJ10	0.157119004	4.090620504	4.749705614	4.42E-06	0.000118242	3.770101115
CYP3A4	0.157103667	4.443389563	3.267370603	0.001322161	0.020417355	-1.569994962
PSCA	0.157091231	4.218664703	3.216117704	0.001565418	0.023647636	-1.724569679
CDKL2	0.157069392	4.084176882	7.869735091	4.56E-13	6.73E-11	19.27012105
C21orf62	0.156080454	4.063805901	8.721694754	2.93E-15	9.89E-13	24.17007079
EN1	0.155940653	4.122351536	4.112239352	6.18E-05	0.001350848	1.276122715
HNF4G	0.155761594	4.035389275	7.315375366	1.08E-11	1.12E-09	16.20105108
ASB9	0.15492956	4.445361311	4.038708758	8.24E-05	0.0017474	1.006894415
PNLIPRP2	0.153937686	4.234465015	6.327354141	2.28E-09	1.23E-07	11.02510723
CTSK	0.153829275	7.304832313	3.202181124	0.001638418	0.024530528	-1.766229825
MSC	0.153393164	4.288853779	3.556980948	0.000490622	0.00865225	-0.656760968
ADRA1B	0.153037213	4.112625499	6.028080366	1.06E-08	4.78E-07	9.544234443
TAX1BP1	0.151884739	10.81810722	3.326076749	0.001086958	0.017353084	-1.390315298
CALCRL	0.151818897	4.060749661	4.187500566	4.59E-05	0.001022268	1.555754685
FNDC8	0.1512697	4.158435025	4.720811497	5.01E-06	0.000132522	3.651075349
IRS1	0.151001325	4.245215191	5.058661727	1.12E-06	3.42E-05	5.076463501
LPHN3	0.15083539	4.093627581	4.113371436	6.16E-05	0.001347353	1.280298593
LPAR3	0.150822175	4.293621492	4.019149519	8.88E-05	0.001858385	0.93594615
ATP6V1G1	0.150042267	9.945974522	3.284934027	0.001247244	0.019490048	-1.516532469
TEX15	0.148871046	4.055003344	4.799167523	3.56E-06	9.71E-05	3.97512204
ITGA9	0.14822163	4.924386482	3.405080867	0.000831671	0.013742367	-1.144117202
SLC35D1	0.147587194	4.48987892	3.41772017	0.000796459	0.013234681	-1.104264879
LAD1	0.147215372	4.197376747	5.222993345	5.28E-07	1.71E-05	5.795644596
CHRM5	0.146810857	4.40671599	5.039909456	1.22E-06	3.68E-05	4.995451344
RLN1	0.145963454	4.455695099	4.038182551	8.25E-05	0.0017474	1.004981994
PRKD1	0.145569715	4.383990324	3.489826681	0.000620858	0.010646626	-0.874473877
SEPP1	0.144785889	4.376238263	3.102980703	0.002256641	0.032193283	-2.058147685
MEP1B	0.143698039	4.051685553	6.220105056	3.98E-09	1.97E-07	10.48935449
HDAC9	0.14365245	4.126551239	3.159585397	0.001881595	0.027645148	-1.892571003
XYLB	0.143145499	4.199652735	4.011700271	9.14E-05	0.001909194	0.908999149
TBX5	0.142809402	4.137548958	3.913748671	0.000132946	0.002676611	0.558490763
DNAJC12	0.142772983	4.236595951	4.157185249	5.18E-05	0.001148569	1.442626623
DLG5	0.142487975	4.708646676	3.84444667	0.000172557	0.003376157	0.314829842
CSF2	0.14233356	4.165249916	4.736569297	4.68E-06	0.000124616	3.715919666
SSX2IP	0.142170724	4.596690441	4.195960718	4.44E-05	0.000994934	1.587443479
TP73	0.141704757	4.536727575	3.595068683	0.000428663	0.007697671	-0.531705696
KERA	0.141413911	4.449050457	3.365772118	0.000950717	0.015471123	-1.267241397
ADH6	0.141400676	4.098112953	5.253807381	4.58E-07	1.51E-05	5.932323015
ATP5C1	0.140540041	7.103593162	3.398317129	0.000851107	0.014024248	-1.16539108
NCKAP1	0.140459519	4.559932503	4.111341831	6.20E-05	0.00135311	1.272812726
DMC1	0.140345095	4.100454533	5.608193348	8.51E-08	3.22E-06	7.544207218
SEC14L3	0.140296301	4.129524263	8.078704546	1.35E-13	2.45E-11	20.45305801
HOXA1	0.140264483	4.377833628	3.427294365	0.000770721	0.012879557	-1.07399199
PCDH7	0.140022584	4.082299997	7.705948227	1.17E-12	1.51E-10	18.35252734
AKAP4	0.13895467	4.112726771	6.508086563	8.85E-10	5.27E-08	11.94026467
ERBB3	0.138900805	4.538239178	5.496837535	1.45E-07	5.30E-06	7.029934567
PDCD1LG2	0.138514712	4.1586315	3.255897098	0.001373342	0.021124762	-1.604784376
PKDREJ	0.138480241	4.233051019	6.293031886	2.73E-09	1.44E-07	10.85305092
MAGI1	0.138129706	4.051356391	5.257212898	4.50E-07	1.49E-05	5.947463393
PALMD	0.138108267	4.378706634	5.247389295	4.71E-07	1.55E-05	5.90380809
KCNS3	0.137259134	4.066168433	4.951468707	1.82E-06	5.20E-05	4.616339266
OVOL2	0.137205823	4.213565735	4.544307962	1.06E-05	0.000263321	2.936032121
USP2	0.137205134	4.196013608	3.008044489	0.003044063	0.041906488	-2.329872005
MIA2	0.137157016	4.094578574	5.277137744	4.11E-07	1.38E-05	6.036184804
APOB	0.137125142	4.041830514	7.480516724	4.26E-12	4.83E-10	17.10419097
CDRT1	0.136771762	4.166870073	7.193863715	2.13E-11	1.95E-09	15.54294196
LHX5	0.136549537	4.09767424	4.525483411	1.15E-05	0.000283247	2.86100772
PAX2	0.136443942	4.418497567	4.156494989	5.19E-05	0.001149549	1.440058479
PGK2	0.136432132	4.087253664	4.901091721	2.27E-06	6.37E-05	4.402598825
DBT	0.135910336	5.051910851	4.95565988	1.78E-06	5.12E-05	4.63419419
CER1	0.135372888	4.06776099	4.290673012	3.04E-05	0.000705015	1.94569208
LOC441601	0.135190488	4.129096469	4.009616201	9.22E-05	0.001921196	0.90146753
RHOBTB3	0.134626022	4.434882238	3.067571258	0.002525219	0.035383061	-2.16037461
BHLHB9	0.134515654	4.484460316	4.993605509	1.50E-06	4.44E-05	4.796351591
KIF14	0.134508761	4.453243496	3.985297332	0.000101205	0.002098449	0.813818645
CLDN1	0.134075141	4.188963188	3.676395561	0.000320173	0.005902188	-0.260895001
F13B	0.133998098	4.084591226	5.479043344	1.58E-07	5.73E-06	6.94840705
PIK3C2G	0.133820164	4.141318628	4.302995264	2.89E-05	0.000673336	1.992769066
TNFRSF11B	0.133768781	4.23829785	4.31313647	2.77E-05	0.000648748	2.031593765
RARB	0.133356114	4.138538717	5.752853753	4.20E-08	1.70E-06	8.222589621
CNTN5	0.132233354	4.119141015	3.439259796	0.00073965	0.012395442	-1.036055339
CCR9	0.131486528	4.710472786	3.827691113	0.000183693	0.003564486	0.256461641
ATP8A2	0.131377348	4.372255474	3.7885057	0.000212457	0.004095705	0.120789299
EGFL6	0.131372351	4.375444638	4.848042952	2.87E-06	7.92E-05	4.179273737
SH3GL2	0.13115977	4.163029591	5.383883451	2.49E-07	8.66E-06	6.515504821
ZFHX4	0.130802656	4.214468965	3.174974872	0.001790116	0.026432782	-1.847097203
VTCN1	0.130622718	4.110526799	3.649716653	0.000352524	0.006448186	-0.350299297
RELN	0.130330296	4.099057098	3.823138353	0.000186835	0.003619497	0.240638741
SLC26A4	0.130184678	4.031126699	6.366620132	1.86E-09	1.02E-07	11.22263424
CPB2	0.13000527	4.073519175	4.595458462	8.57E-06	0.000217554	3.141102467
ATP4B	0.129667331	4.245429306	4.792691121	3.66E-06	9.94E-05	3.94818643
THSD7A	0.12956032	4.090452461	3.632001608	0.000375684	0.006840007	-0.409359725
C6orf15	0.128888905	4.371394791	5.116991298	8.60E-07	2.70E-05	5.329845642
PTPRB	0.128675093	4.078690171	6.26232487	3.20E-09	1.63E-07	10.69959695
MMP26	0.128479257	4.091270512	6.851007481	1.41E-10	1.05E-08	13.71712781
SLC1A1	0.127935598	4.106023246	4.042951703	8.10E-05	0.001729293	1.022322187
UBL5	0.127792714	10.91261225	2.997541584	0.003145208	0.043047749	-2.359470275
GPR98	0.127603451	4.261620361	6.361766983	1.91E-09	1.04E-07	11.198181
DCLK1	0.127092172	4.197541648	6.368413697	1.84E-09	1.02E-07	11.23167418
BMP7	0.127062709	4.098999985	5.76295869	3.99E-08	1.62E-06	8.270403563
ATP6V0A4	0.126075254	4.218760963	3.273792718	0.001294295	0.020053382	-1.550475347
ASCL1	0.125706104	4.451447638	4.572641656	9.45E-06	0.000236599	3.04940793
NUP43	0.125613985	5.311654091	3.27600223	0.001284834	0.019950103	-1.543751917
PCK1	0.125605313	4.1501856	3.095041153	0.002314456	0.032859152	-2.081159767
IQCH	0.125076514	4.372187746	3.490800697	0.000618756	0.01062603	-0.871341585
PTPN21	0.124965311	4.046648515	5.141591291	7.68E-07	2.43E-05	5.437334618
ADCY1	0.124661643	4.164929785	3.743224314	0.000251007	0.004723087	-0.034533271
ATP2A1	0.124502711	4.090007938	3.620285837	0.000391782	0.00710022	-0.4482851
ADRB1	0.123504342	4.62773133	3.213319992	0.001579826	0.02380432	-1.732945554
LRRC48	0.123396609	4.09341586	4.412947521	1.84E-05	0.000439801	2.417558441
TCP10	0.122808334	4.384491427	5.410326254	2.20E-07	7.73E-06	6.635273093
ABI3BP	0.122374651	4.22088897	4.054713578	7.74E-05	0.001657418	1.065158598
F10	0.12233685	4.448155397	3.364397567	0.000955155	0.015521932	-1.271524358
WBP5	0.121820085	4.547982051	3.704379836	0.000289264	0.005391364	-0.16652519
AHNAK2	0.121788622	4.162065771	5.095750482	9.47E-07	2.96E-05	5.237333184
MT1M	0.121698027	4.936142089	3.667071483	0.000331147	0.006085465	-0.292203763
CA3	0.121482972	4.095354412	6.286520044	2.82E-09	1.47E-07	10.82047098
C22orf24	0.121187967	4.357832848	3.212808897	0.001582471	0.023813765	-1.734474993
SAGE1	0.120696751	4.218393792	4.042378684	8.12E-05	0.001729293	1.02023786
SPAM1	0.120678397	4.27480593	3.769431482	0.000227957	0.004330815	0.055170809
DLGAP1	0.120531539	4.033455105	5.672473117	6.22E-08	2.42E-06	7.844226378
PCDHGA9	0.120331058	4.369376634	3.604326791	0.000414758	0.007470715	-0.501136674
GLRA1	0.120163295	4.257200892	5.739492349	4.48E-08	1.79E-06	8.159451755
B4GALT6	0.119667084	4.042143342	7.242309398	1.63E-11	1.56E-09	15.80465723
GNAI1	0.119622134	4.211932734	3.876698662	0.0001529	0.003031788	0.427776489
SH3BP4	0.119188114	4.434687252	3.224909841	0.001520932	0.023123653	-1.698205795
MCC	0.11872705	4.420195375	4.782359568	3.83E-06	0.000103743	3.9052736
PRPH2	0.118507047	4.097127521	6.467199247	1.10E-09	6.41E-08	11.73189948
C1orf95	0.118263863	4.342827162	4.254211049	3.52E-05	0.000805651	1.807019159
PDE5A	0.11822109	5.327960659	3.453348129	0.000704572	0.011858117	-0.99124172
MFAP5	0.118194344	4.821756112	4.039476237	8.21E-05	0.001745709	1.009684067
PTGR2	0.118169031	4.719965822	3.049934377	0.002669732	0.037187128	-2.210902761
CHRNB4	0.117962573	4.175074202	3.563318845	0.000479758	0.008498783	-0.636030293
CMA1	0.117639809	4.22754382	3.387501241	0.000883074	0.014470141	-1.199333944
PDLIM3	0.117461273	4.008873842	6.217129915	4.04E-09	2.00E-07	10.47457189
EPB41L4A	0.117431965	4.901404923	3.408612106	0.000821689	0.013596476	-1.132995903
LSAMP	0.11697859	4.31092081	3.428226258	0.000768258	0.012856606	-1.071041506
EPHA5	0.116553068	4.048818775	4.704412338	5.38E-06	0.000141305	3.583765498
KCTD20	0.11579484	7.268819973	2.968657519	0.003439517	0.046482735	-2.440390628
ANKS1B	0.115606473	4.072412106	5.000591087	1.46E-06	4.31E-05	4.826302559
DLL3	0.115265701	4.244904416	3.911782455	0.000133939	0.002682879	0.551528015
FERMT1	0.114366281	4.33977915	4.754390601	4.33E-06	0.000116122	3.789451973
CAMKV	0.114065394	4.511892093	4.222291956	4.00E-05	0.000905166	1.686399425
TRIM15	0.114052636	4.164694187	4.564621086	9.77E-06	0.000244245	3.017258899
PDE1C	0.113331034	4.121285697	3.123601505	0.00211266	0.03047086	-1.998135892
TRPM8	0.112452352	4.113835966	4.081395206	6.98E-05	0.001499248	1.162707824
FNBP1L	0.112439721	4.723130679	3.926171857	0.000126828	0.002566585	0.602550472
ABCA12	0.110565951	4.008095516	4.042692076	8.11E-05	0.001729293	1.021377778
P4HA2	0.109245477	4.38431644	5.132957691	7.99E-07	2.52E-05	5.399568162
REN	0.109192264	4.591058954	3.940310014	0.000120192	0.002453133	0.652832602
TMPRSS11E	0.109140217	4.076635401	3.964659274	0.000109531	0.002255221	0.739779278
TBX6	0.108683494	4.429643381	4.79381019	3.65E-06	9.91E-05	3.952838734
TGFB2	0.108515713	4.193179787	4.96665248	1.70E-06	4.91E-05	4.681076768
SCNN1B	0.108230767	4.037678116	5.427864983	2.02E-07	7.20E-06	6.714935707
NKX6-1	0.108202562	4.351961753	5.470491117	1.65E-07	5.95E-06	6.909287799
C10orf10	0.108096852	4.305284439	3.087879355	0.00236778	0.033424063	-2.101872696
NTS	0.107315511	4.062664353	6.001218703	1.22E-08	5.41E-07	9.413505495
PITX1	0.106594086	4.091992852	4.250939628	3.56E-05	0.000814738	1.794623346
PRO1596	0.105900924	4.01433465	6.267087507	3.12E-09	1.60E-07	10.72336776
HTR5A	0.104969993	4.073174457	3.923488876	0.000128126	0.002588414	0.593025327
ERCC4	0.104340996	4.725799262	3.036399712	0.002785763	0.038557547	-2.249502352
ANGPT2	0.103767065	4.170197165	3.760015114	0.000235998	0.004454884	0.022879253
SYT12	0.103595614	4.123223701	3.294135077	0.001209594	0.01905313	-1.488424718
FLG	0.103553702	4.382697564	3.496324204	0.000606963	0.010456085	-0.853564598
CHRM2	0.103388243	4.457665753	3.263646295	0.001338577	0.020616877	-1.581299385
CALB1	0.1027387	4.079231521	4.195736098	4.44E-05	0.000994934	1.586601465
GUCA2B	0.102507092	4.267515877	3.440492195	0.000736517	0.012360501	-1.032141508
RGS4	0.101855441	4.021770511	4.757219384	4.28E-06	0.000114964	3.801142932
CDH11	0.099685183	4.085515908	3.7828552	0.000216942	0.004161751	0.101321737
POLR3G	0.099054216	4.420947945	3.568906952	0.000470368	0.008370146	-0.617725969
GPC5	0.098662396	4.082980452	4.474767732	1.42E-05	0.000346621	2.660085169
TRH	0.098611406	4.201456853	3.693585599	0.000300836	0.005580605	-0.202997551
PCDHB12	0.098457846	4.304856458	3.236728731	0.001462981	0.022386838	-1.662666328
FLRT3	0.097847532	4.048208846	3.31761644	0.001118259	0.017756681	-1.416381705
TEX13A	0.097559307	4.242240488	3.350832952	0.001000001	0.016117503	-1.313708753
ISL1	0.097031902	4.071823068	5.88725616	2.16E-08	9.15E-07	8.863020127
TPTE	0.095798127	4.646159541	3.711771854	0.000281583	0.005264842	-0.141496736
WSCD2	0.094632169	4.044676068	3.904008062	0.000137937	0.002753614	0.524025722
SLC14A1	0.094523598	4.369458414	3.777180989	0.000221535	0.004242967	0.08179696
C14orf105	0.094096839	4.028426004	4.921092667	2.08E-06	5.87E-05	4.48726614
EFS	0.093801177	4.283809582	3.080645914	0.002422787	0.034109835	-2.122749549
ADAM12	0.092990374	4.530139963	3.775480012	0.00022293	0.004250268	0.075948732
KIF24	0.092886475	4.349893496	3.265251245	0.00133148	0.020534373	-1.576429254
SERPINB13	0.09272798	4.618744163	3.357866972	0.000976506	0.015819059	-1.291852253
ZNF221	0.092647448	4.076110969	3.177320337	0.001776542	0.026265221	-1.840149552
IGSF3	0.091870343	4.485392521	3.935796662	0.000122274	0.00247867	0.63676474
CYP24A1	0.091638456	4.27242833	4.42155421	1.78E-05	0.000427032	2.451165153
C6orf10	0.090818187	4.374643308	4.533678031	1.11E-05	0.000274225	2.893637405
JAM2	0.09073062	4.125986764	3.999587128	9.58E-05	0.001989822	0.865268293
MEPE	0.090300123	4.037794901	5.611082665	8.39E-08	3.19E-06	7.557643593
CACNA2D1	0.089512435	4.542695119	3.674218687	0.000322704	0.005939562	-0.26821061
MTMR7	0.089188991	4.0650315	3.612287543	0.000403143	0.007283736	-0.474797865
LRRC31	0.088807026	4.087198345	3.288065139	0.001234311	0.019316823	-1.506975133
FBP2	0.088139464	4.031650855	5.005209292	1.43E-06	4.25E-05	4.846120111
UGT1A6	0.087385326	4.98083472	3.181714146	0.00175137	0.025958125	-1.827122186
IL1RAPL1	0.086965772	4.608194022	3.471912275	0.000660728	0.011232384	-0.931949882
ADH1A	0.086909902	4.493030859	3.04057068	0.00274952	0.038208285	-2.237623459
VIP	0.086787095	4.2179588	3.845852957	0.000171652	0.00336403	0.319738312
SLC44A4	0.08622542	4.065864193	3.41697045	0.000798508	0.013250068	-1.106632344
VENTXP1	0.085960339	4.04430308	4.890245664	2.39E-06	6.67E-05	4.356792381
TRPC4	0.085521546	4.274529844	3.522961761	0.000552997	0.009637018	-0.767494994
FOXRED2	0.085277618	4.663650405	3.344621606	0.001021186	0.016414106	-1.332975851
FGF16	0.084206943	4.317109538	3.14176061	0.001992957	0.029100131	-1.944996757
KIAA1549	0.082809844	4.293377801	3.116873208	0.002158677	0.030983056	-2.017755681
TMEFF1	0.082231481	4.502814283	3.027392264	0.00286554	0.039587406	-2.275105889
FGF14	0.081615098	4.051147707	4.932549944	1.98E-06	5.62E-05	4.535881366
CFHR4	0.081361897	4.104016594	3.322725623	0.001099257	0.01750207	-1.400647115
HNF1B	0.077717185	4.61645362	3.223024941	0.001530369	0.023236784	-1.703863136
FZD8	0.07674006	4.086424547	3.273583847	0.001295192	0.020053382	-1.551110726
CP	0.074667936	4.10595287	3.534173226	0.000531661	0.009292639	-0.731101786
SATB2	0.073868113	4.401615963	4.026767818	8.63E-05	0.001808409	0.963546953
NMBR	0.073593898	4.016146545	6.269221959	3.09E-09	1.59E-07	10.73402459
ATRNL1	0.073332923	4.012968578	3.80925665	0.000196731	0.00380498	0.192490503
PLCB4	0.073235188	4.024051271	4.097686175	6.55E-05	0.001417049	1.222523918
SAA2	0.071450531	4.060912075	3.164229303	0.001853544	0.027266969	-1.878869448
KRT83	0.069750319	4.390626145	3.001653268	0.003105249	0.04257546	-2.34789415
ALK	0.069618869	4.068809102	3.091283666	0.002342293	0.033174516	-2.092032263
SCN5A	0.06924347	4.532069872	3.045642758	0.002706032	0.037648307	-2.223158622
PPIL6	0.068637645	4.01923434	4.324429157	2.65E-05	0.000624591	2.074912047
NFS1	0.068143002	5.06521712	3.113870015	0.002179515	0.031244125	-2.026500923
EGFR	0.067729797	4.164520864	3.858930863	0.000163449	0.003213957	0.365456599
FAM163A	0.066949022	4.040329013	3.230367112	0.001493913	0.022801023	-1.681809941
DPY19L4	0.066914408	4.801042207	3.140881466	0.001998604	0.02914652	-1.947575681
DGKE	0.066906654	4.071793599	3.794870636	0.000207511	0.004006904	0.142747396
OSMR	0.065985173	4.346079399	2.977019079	0.003351817	0.045401539	-2.417037408
MAGEC3	0.063959842	4.087489634	3.289758626	0.001227368	0.019278501	-1.501802654
PAPOLB	0.063814758	4.075220044	3.109165447	0.002212532	0.031678943	-2.040185507
ITGB6	0.063168463	4.064657571	3.094663015	0.002317244	0.032859185	-2.082254461
ATP1B4	0.058389006	4.00964802	5.245712477	4.75E-07	1.55E-05	5.896362218
HOXA11	0.058304346	4.035085818	3.87122412	0.000156079	0.003089639	0.408549412
DRD1	0.057072113	4.027466415	4.939927644	1.91E-06	5.45E-05	4.567230345
KITLG	0.054539885	4.05249254	3.215280389	0.001569717	0.023682256	-1.72707713
ESM1	0.054461921	4.032063663	3.328308836	0.001078837	0.017246778	-1.383428538
TTR	0.054395665	4.062975452	3.288013946	0.001234522	0.019316823	-1.507131456
UGT1A8	0.051326041	4.027707173	3.037750801	0.002773975	0.03845753	-2.245656052
EPYC	0.047598778	4.01292611	4.506601851	1.25E-05	0.000305963	2.785998438
SLC6A11	0.045178618	4.010679658	3.639078581	0.000366265	0.006689156	-0.385794942
ADAMTS6	0.041086404	4.006539559	3.209986355	0.001597154	0.024004102	-1.742917525
TTPA	0.041064948	4.019344714	3.105998963	0.002235014	0.031923361	-2.049385801
VSNL1	-0.025144239	4.001905981	-2.958622227	0.003547554	0.047669746	-2.468340701
AKR1D1	-0.028268162	3.99851356	-3.458776969	0.000691476	0.011671009	-0.973930941
MYOT	-0.029609252	4.038453629	-3.126768656	0.002091315	0.030236925	-1.988887469
TEX11	-0.03276568	3.988747478	-3.127386512	0.002087174	0.030214083	-1.987082296
IFNA8	-0.033692093	4.024862883	-3.130263996	0.002067989	0.029973141	-1.978671063
TMEM47	-0.034119846	4.015090447	-3.912806117	0.000133421	0.002681606	0.555152638
IFNA16	-0.035466998	4.00728629	-3.97092296	0.000106937	0.002205674	0.762216974
CKMT2	-0.03685316	4.019508112	-3.770475448	0.000227082	0.004321144	0.058755051
NPY2R	-0.038882439	4.005226766	-3.495359844	0.000609007	0.010473853	-0.856670057
DEFB126	-0.040047823	4.024023076	-3.906829008	0.000136474	0.002729013	0.533999727
MSTN	-0.04103209	4.010823728	-3.167273888	0.001835364	0.027033243	-1.869876945
BAI3	-0.047022766	4.024906331	-2.975935454	0.003363066	0.045501663	-2.420067214
KCNMB2	-0.047045567	4.030145373	-5.147872287	7.46E-07	2.37E-05	5.464838558
ZBTB10	-0.047287639	4.382452394	-3.036175304	0.002787726	0.038557547	-2.250141054
PCDHB17	-0.048774206	4.00747066	-3.195156638	0.001676399	0.02500399	-1.787167508
GRIK3	-0.052381556	4.013621068	-3.730068976	0.000263392	0.00494825	-0.079364281
GREM1	-0.052402203	4.005008552	-5.662896257	6.52E-08	2.53E-06	7.799382538
CCL22	-0.054368777	3.982801264	-3.982733493	0.000102206	0.00211177	0.804603663
TMPRSS11D	-0.056258159	4.050043463	-3.280082571	0.001267533	0.019753345	-1.531325214
POF1B	-0.058830022	4.017254792	-4.002833943	9.46E-05	0.001968576	0.876979317
CHRNA9	-0.058859959	4.032627632	-3.070593857	0.00250119	0.035088036	-2.151689097
IL25	-0.058971926	4.014817058	-2.989342804	0.003226301	0.043953701	-2.382510917
TPH1	-0.059193321	4.048515095	-3.57594066	0.000458795	0.008201312	-0.594651659
INSL4	-0.0637127	4.047207972	-5.355104274	2.85E-07	9.83E-06	6.385617754
SELE	-0.065123445	4.047214385	-3.380510826	0.000904328	0.014777365	-1.221221633
LUZP2	-0.065281553	3.996969565	-2.983589425	0.003284351	0.044590075	-2.398645638
ADAM2	-0.065294399	4.014955576	-3.838908627	0.000176164	0.003429683	0.295514514
CLCA1	-0.06546158	4.039916625	-4.037835141	8.26E-05	0.0017474	1.003719497
DKK1	-0.065502461	4.028258862	-3.227197298	0.001509552	0.022980252	-1.691336313
GDPD2	-0.066548379	4.038803247	-4.026663703	8.63E-05	0.001808409	0.963169461
HCRTR2	-0.067426303	4.007018279	-3.938332832	0.0001211	0.002463337	0.645791824
NEUROD6	-0.067938814	4.08411665	-3.131670227	0.002058673	0.029911608	-1.974557991
TNFSF18	-0.06797966	4.013822108	-4.66365056	6.41E-06	0.00016618	3.417230659
ADH7	-0.068299463	4.019111238	-5.566892898	1.04E-07	3.89E-06	7.352655177
FRK	-0.068314037	4.033846543	-6.158362524	5.47E-09	2.63E-07	10.183464
RBMS3	-0.068451411	4.213304343	-3.356589559	0.000980734	0.015850276	-1.295824463
HOXC11	-0.068548609	3.9998004	-3.638235861	0.000367375	0.006699056	-0.388603059
EHHADH	-0.069913652	4.001311285	-5.393691534	2.38E-07	8.31E-06	6.559881441
ATOH1	-0.070357461	4.137014532	-3.245003086	0.001423639	0.02184148	-1.637717371
FRMPD4	-0.070553962	4.144081015	-3.560634724	0.000484331	0.008566925	-0.644813654
LYVE1	-0.070580876	4.158456284	-2.997092602	0.0031496	0.043057908	-2.360733489
KDR	-0.071237282	4.443954039	-3.01016225	0.003024035	0.041679404	-2.323892728
AGK	-0.072665054	4.799056458	-3.100391648	0.002275346	0.032401458	-2.065657582
SAA3P	-0.073192963	4.272558042	-4.036665647	8.30E-05	0.001749452	0.999470174
SOX21	-0.073649584	4.157707161	-3.199699804	0.001651742	0.024698675	-1.77363045
PRDM16	-0.073956689	4.058002731	-4.121660591	5.96E-05	0.001306598	1.310902846
PTH	-0.07427125	4.031529852	-3.221048448	0.001540323	0.023298373	-1.709792264
TIMP4	-0.075298008	4.026265307	-4.700636609	5.47E-06	0.000143307	3.568293274
WNT2	-0.075395482	4.047055445	-4.280401667	3.16E-05	0.000730599	1.906532571
HTN3	-0.075467972	4.029076691	-4.984273681	1.57E-06	4.59E-05	4.756388771
SH2D4A	-0.075518752	4.13416367	-3.185808756	0.001728211	0.025679384	-1.814967635
SLC16A2	-0.076300342	4.043292728	-2.994645388	0.003173637	0.043336309	-2.367615764
ACADL	-0.076604942	4.012699918	-4.71781733	5.08E-06	0.000133949	3.638772648
RERGL	-0.077295995	3.997250828	-6.086883403	7.88E-09	3.67E-07	9.83169507
AFF2	-0.078157666	4.084500969	-3.482001633	0.000637987	0.010908655	-0.899610807
IL13RA2	-0.078564133	4.06264007	-3.603712008	0.000415668	0.007475693	-0.503168677
DDX25	-0.078976747	4.01797205	-4.664050949	6.40E-06	0.00016618	3.418861115
CXCL13	-0.079409816	4.060418119	-6.080028671	8.16E-09	3.79E-07	9.798095451
SOX14	-0.079628206	4.011476536	-5.239530495	4.89E-07	1.59E-05	5.868925813
TAGLN3	-0.080661377	4.43412322	-2.967135164	0.00345571	0.046648127	-2.444636116
IFT57	-0.081522696	4.279564025	-3.180778785	0.001756701	0.026004466	-1.829896801
PPP1R2P9	-0.082020942	3.987503478	-4.390652205	2.02E-05	0.000480181	2.330740474
DLX2	-0.082147416	4.06189273	-5.857448307	2.50E-08	1.05E-06	8.720155804
MLNR	-0.083021424	4.224444624	-3.382169094	0.000899243	0.014714657	-1.21603298
FIGF	-0.083063805	4.065873722	-3.158684572	0.001887081	0.027691276	-1.895226773
NPPC	-0.084475126	4.228200563	-3.681602356	0.000314195	0.005810151	-0.243382177
FN1	-0.084666092	4.107764858	-3.087569798	0.00237011	0.033424063	-2.102767017
ARMC9	-0.084906726	4.364558531	-3.395806739	0.000858429	0.01408587	-1.173277646
TRPM1	-0.08499875	4.234204676	-3.588547109	0.000438721	0.007854365	-0.553198861
CPN2	-0.085542324	4.449983161	-3.118894452	0.002144757	0.03085834	-2.011865652
ENPEP	-0.085869801	4.018649344	-6.799135452	1.86E-10	1.37E-08	13.44507892
PIAS4	-0.086161376	4.832742882	-3.536255784	0.000527783	0.009238559	-0.724330751
LRRC17	-0.086449704	4.070676458	-5.041092274	1.21E-06	3.67E-05	5.000554804
UNC13A	-0.086507787	4.152517112	-4.590568202	8.75E-06	0.000221167	3.121420302
ARHGAP28	-0.088024021	4.073420369	-4.879527109	2.50E-06	6.96E-05	4.31159833
MYH15	-0.089276933	4.103671587	-4.13875016	5.57E-05	0.001226115	1.374156202
VN1R1	-0.089344027	4.066676412	-4.098468276	6.53E-05	0.001415312	1.225400447
RAPGEF5	-0.089349684	4.020211606	-5.061698796	1.11E-06	3.38E-05	5.08960456
GAP43	-0.089642458	4.006352378	-6.749386674	2.44E-10	1.70E-08	13.18523907
DHX40	-0.089694019	4.73484782	-3.337022483	0.001047675	0.016771324	-1.3565054
LGI1	-0.090370714	4.05242737	-3.751001968	0.000243945	0.004597552	-0.007966072
CTRB1	-0.091713249	4.06785721	-3.06452165	0.002549679	0.035641132	-2.169130018
TEX14	-0.091831347	4.075893784	-3.478902885	0.000644892	0.011010766	-0.909551707
COQ10B	-0.092279046	4.897061274	-3.275930639	0.00128514	0.019950103	-1.543969825
C16orf80	-0.092419943	7.371886937	-3.279706926	0.001269116	0.019753345	-1.532469809
CHRNG	-0.092669972	4.119317614	-3.410123408	0.000817451	0.013545355	-1.128233151
DSG1	-0.094076838	4.416160223	-3.727547994	0.000265831	0.004986123	-0.087940176
SST	-0.094946261	4.07938265	-4.244669967	3.65E-05	0.000832298	1.770888111
PCDHGA5	-0.095153249	4.076606081	-3.442169708	0.000732273	0.012306781	-1.026812146
ASCL3	-0.095289414	4.371345224	-3.309398772	0.001149465	0.018182847	-1.441645085
C1orf105	-0.095350358	4.000225351	-6.985424928	6.75E-11	5.38E-09	14.42730685
SUSD5	-0.095617269	4.00333869	-3.868250421	0.000157833	0.003119111	0.398114967
HTN1	-0.096587838	4.008838655	-3.142945317	0.00198537	0.029025273	-1.941520467
CYP2C19	-0.09716813	4.051127245	-3.841224321	0.000174647	0.003405765	0.303588267
AMELY	-0.097629468	4.123428971	-5.295022536	3.78E-07	1.27E-05	6.116023564
SPOCK3	-0.098070642	4.100717799	-3.182884837	0.00174472	0.025892077	-1.823648483
WDR78	-0.098918289	4.303809766	-3.784231945	0.000215841	0.004154143	0.106062773
DMP1	-0.0990998	4.031636992	-3.340382852	0.001035883	0.016605095	-1.346106267
FAM114A1	-0.099514969	4.445345184	-3.49626553	0.000607087	0.010456085	-0.85375356
GRM7	-0.099708557	4.402407453	-3.536392371	0.00052753	0.009238559	-0.723886545
ALLC	-0.099878629	4.202378792	-4.189087406	4.56E-05	0.001019583	1.56169452
UGT2A3	-0.100321223	4.002331771	-6.536237407	7.62E-10	4.61E-08	12.08416766
IL1RL1	-0.100406418	4.10836042	-3.124210412	0.002108541	0.03044867	-1.996358462
TTC9	-0.100472355	4.187984274	-3.626084169	0.000383735	0.006965092	-0.429033625
CCDC87	-0.100500847	4.501070056	-3.09908577	0.002284834	0.032477684	-2.069443342
TARS2	-0.100907433	6.878779176	-3.00570563	0.003066324	0.042163746	-2.336471164
REG1P	-0.101059046	3.990297727	-6.95811988	7.84E-11	6.13E-09	14.28244341
SERPINB4	-0.101474885	4.325297483	-4.490848029	1.33E-05	0.000324788	2.723600736
ZP2	-0.101592059	4.230431993	-3.296650123	0.001199489	0.01894454	-1.480729693
SIX6	-0.103853076	4.266590406	-3.593829167	0.000430558	0.007719944	-0.53579333
KLK13	-0.104404156	4.052983266	-3.559691113	0.000485948	0.008582664	-0.647900127
IL22RA1	-0.104465931	4.046900132	-3.574750336	0.000460735	0.008223522	-0.59855928
SHPK	-0.104717023	6.569394425	-3.418809696	0.00079349	0.013222592	-1.100823571
FEZ2	-0.105107389	5.059521585	-3.609831548	0.000406693	0.007336647	-0.482929002
EFCAB6	-0.105249004	4.041855627	-3.98376087	0.000101803	0.002107154	0.808295688
AFM	-0.105329555	4.121850593	-3.568022432	0.000471843	0.008383743	-0.620624922
ITGA2	-0.105780518	4.014835951	-6.876668543	1.22E-10	9.25E-09	13.85212813
TPSD1	-0.106281156	4.313288872	-4.155305758	5.22E-05	0.001152807	1.435634702
C11orf63	-0.106297868	4.111699052	-4.844604662	2.92E-06	8.03E-05	4.164861583
KIF5A	-0.106436311	4.402350031	-3.151289795	0.001932685	0.028325235	-1.917002409
GRHL2	-0.106874251	4.006122692	-3.191924706	0.001694147	0.025204977	-1.796787227
SLC2A2	-0.106985468	4.034861528	-6.550128291	7.08E-10	4.31E-08	12.15530833
PAQR5	-0.107038077	4.496842921	-2.98283463	0.003292038	0.044643058	-2.400760312
FOXL2	-0.107398848	4.141298746	-3.418371401	0.000794683	0.013223796	-1.102208057
HDAC6	-0.107913865	7.728812089	-3.139535143	0.002007282	0.029236924	-1.951523818
ACSS3	-0.108194907	4.293390646	-3.902907001	0.000138513	0.002760429	0.520134323
GYG2	-0.108213693	4.185762639	-3.309332287	0.001149721	0.018182847	-1.441849257
S100A14	-0.109224756	4.182479584	-3.397290188	0.000854095	0.01403428	-1.168617896
PDZRN4	-0.109426889	4.022502126	-6.132262599	6.25E-09	2.98E-07	10.0547235
TNFRSF13B	-0.109685301	4.385714656	-3.117233754	0.002156188	0.030983056	-2.016705277
SLC39A14	-0.109795305	3.998018014	-6.649221632	4.18E-10	2.69E-08	12.66531582
BCL11B	-0.110176698	4.57735741	-3.783734604	0.000216238	0.004155006	0.104349936
C6	-0.110251546	4.146964273	-4.462956547	1.50E-05	0.000362604	2.613545204
FGB	-0.110408338	4.019129309	-6.958844848	7.81E-11	6.13E-09	14.28628571
NEU3	-0.110975909	4.346229911	-3.476909159	0.000649372	0.011071231	-0.915943633
KLK8	-0.111315137	4.380099349	-3.847984096	0.000170289	0.003342876	0.327179634
LOC730101	-0.111537323	4.02709868	-3.912132901	0.000133762	0.002682879	0.552768799
PADI1	-0.111731336	4.03394187	-2.98620533	0.00325784	0.044281096	-2.391313067
SLC28A3	-0.112467915	4.118700283	-5.325015561	3.28E-07	1.12E-05	6.250339824
SLC15A2	-0.113911342	4.157668579	-3.077773825	0.002444954	0.034339956	-2.131026783
ADD2	-0.114193577	4.641992643	-3.204619067	0.001625424	0.024366905	-1.758953655
SYT1	-0.11484307	4.190693288	-3.513404796	0.000571818	0.009921045	-0.798439325
ACVR2A	-0.115783113	4.562255284	-2.993481067	0.003185133	0.043443002	-2.37088841
NRG2	-0.117372335	4.427080429	-4.087114872	6.82E-05	0.001468796	1.183686873
GNRHR	-0.117626389	4.263488956	-5.184032692	6.32E-07	2.03E-05	5.623649154
MBD2	-0.11853923	4.125771728	-4.096189816	6.58E-05	0.001420163	1.21702162
MTTP	-0.118609644	4.034081421	-3.352711002	0.000993677	0.016037482	-1.307877072
LUZP4	-0.118841984	4.079947027	-5.99445812	1.26E-08	5.56E-07	9.380661643
PTCD2	-0.119683703	4.102096537	-7.069254456	4.25E-11	3.61E-09	14.87393018
CCRN4L	-0.120263665	4.247323209	-3.289407623	0.001228804	0.019278501	-1.502874928
PMP2	-0.120983942	4.044557012	-7.748246853	9.21E-13	1.25E-10	18.58866645
PSMB5	-0.121073209	8.92903231	-2.960130263	0.003531122	0.047503055	-2.464145971
CEP97	-0.121378627	4.505263266	-4.907185559	2.21E-06	6.22E-05	4.428368046
DMBT1	-0.121969727	4.16311907	-4.195829538	4.44E-05	0.000994934	1.586951732
WSCD1	-0.122431852	4.112847185	-5.69582865	5.55E-08	2.19E-06	7.953800506
HOXD12	-0.122825496	4.01881759	-6.786996145	1.99E-10	1.42E-08	13.38157738
LAMB4	-0.123480301	4.016624153	-6.578819199	6.08E-10	3.76E-08	12.30252138
FKTN	-0.123512248	4.068851508	-5.421648203	2.08E-07	7.37E-06	6.68667811
MAP2	-0.124546842	4.491104064	-4.745409686	4.50E-06	0.000120197	3.75236987
ANGPTL7	-0.125285223	3.99624691	-6.223942116	3.90E-09	1.96E-07	10.50842611
C8orf4	-0.1253983	4.035512026	-4.881235932	2.48E-06	6.92E-05	4.318798537
CDCP1	-0.125421332	4.087668737	-3.227412621	0.001508485	0.022980252	-1.690689453
ZNF674	-0.126852436	4.454073144	-5.453263986	1.79E-07	6.42E-06	6.830615507
SLC17A2	-0.127333682	4.206725259	-6.189617329	4.66E-09	2.28E-07	10.33807514
ROBO1	-0.127598407	4.138634626	-4.534081945	1.11E-05	0.000274225	2.895246908
CKM	-0.127762083	4.423216531	-3.221699094	0.00153704	0.023278553	-1.707840794
APOA2	-0.12828515	4.033030939	-7.235471941	1.69E-11	1.58E-09	15.7676656
BBOX1	-0.128292959	4.031040492	-3.538262256	0.000524073	0.009200915	-0.717803866
SLC18A1	-0.128321615	4.406200055	-3.087419218	0.002371244	0.033424063	-2.103202019
ATP10A	-0.128342167	6.377664984	-2.958069263	0.003553596	0.047696619	-2.469878335
ZFPM2	-0.128348882	4.287210799	-4.560743755	9.93E-06	0.000247755	3.001732905
SLC10A2	-0.128529595	4.089165533	-5.284318021	3.97E-07	1.33E-05	6.06821514
NPR3	-0.128847558	4.092704334	-4.864932962	2.67E-06	7.39E-05	4.250181483
COL3A1	-0.12889695	4.058140691	-3.024992337	0.002887148	0.039839269	-2.281916192
TTTY9A	-0.129602538	4.052698943	-5.930176511	1.74E-08	7.54E-07	9.069550352
MT4	-0.13007489	4.021043964	-6.087929332	7.84E-09	3.67E-07	9.836823948
SEC14L2	-0.130646143	4.447120787	-3.108194468	0.002219403	0.031738814	-2.043007594
ADAMDEC1	-0.130841761	4.099914192	-2.965356349	0.003474718	0.046797635	-2.449594339
GPR125	-0.131052075	4.641356895	-4.948323271	1.84E-06	5.26E-05	4.602946615
NTM	-0.132306701	4.205613666	-5.263978799	4.36E-07	1.45E-05	5.977564057
NTN1	-0.132607643	4.079092693	-5.564810724	1.05E-07	3.92E-06	7.343023352
IQCG	-0.132718033	4.462215507	-5.230083064	5.11E-07	1.66E-05	5.827041214
ABCA8	-0.132930137	3.990622728	-6.467981974	1.09E-09	6.41E-08	11.73588111
TRAF3IP2	-0.13339115	4.646635298	-5.300564229	3.68E-07	1.25E-05	6.140800545
TSHR	-0.133439108	4.100896586	-3.500114549	0.000598993	0.010359742	-0.841351689
ZRSR2	-0.133626553	8.602445189	-3.064695944	0.002548275	0.035641132	-2.168629829
GDF2	-0.133880053	4.44136323	-3.363746939	0.000957263	0.015534781	-1.273551117
NF1	-0.134588243	4.258240649	-4.586030025	8.92E-06	0.000224984	3.103169598
BMPR1A	-0.135478184	4.452166397	-3.760162072	0.00023587	0.004454884	0.023382694
STAR	-0.13588787	4.380567857	-4.976279482	1.63E-06	4.73E-05	4.722197789
RUFY3	-0.136060138	4.299279692	-4.182554888	4.68E-05	0.001040603	1.537253692
HERC3	-0.13607596	4.510442347	-5.341180691	3.04E-07	1.04E-05	6.32295157
CYP11B2	-0.136533029	4.085295327	-6.929332262	9.18E-11	7.12E-09	14.13004361
CPE	-0.136703597	4.045541966	-4.400483065	1.94E-05	0.000462066	2.368979288
SLC6A1	-0.136869597	4.009000243	-6.612124042	5.09E-10	3.21E-08	12.47387149
LRRC15	-0.137255334	4.012225028	-7.292411455	1.23E-11	1.24E-09	16.07625345
MMP7	-0.13733411	4.038173281	-6.204490321	4.31E-09	2.12E-07	10.41181767
PGBD5	-0.13765063	4.104485474	-4.583052938	9.04E-06	0.000227357	3.091204501
COL14A1	-0.137950318	4.219046425	-5.655324055	6.77E-08	2.61E-06	7.763961331
F2	-0.138657159	4.153214812	-3.468620585	0.000668311	0.011328639	-0.942483146
TGFB3	-0.139063202	4.474122201	-5.000749329	1.46E-06	4.31E-05	4.826981382
USH2A	-0.139962208	4.15322415	-4.316532018	2.73E-05	0.000642408	2.044609512
CRTAC1	-0.14028573	4.090440144	-3.457581926	0.000694339	0.01170259	-0.977743551
DAGLA	-0.140378958	4.450233011	-4.413753278	1.84E-05	0.00043923	2.420702518
ZNF669	-0.14126532	4.666775929	-3.343904594	0.001023658	0.016431459	-1.335197963
APOBEC1	-0.1413952	4.015696723	-7.65820203	1.54E-12	1.92E-10	18.08668825
CSDC2	-0.141851353	4.149357336	-3.775398273	0.000222997	0.004250268	0.075667757
PLA2R1	-0.142089188	4.179846898	-4.978779413	1.61E-06	4.69E-05	4.73288561
SIM2	-0.142689746	4.050276439	-7.019113214	5.61E-11	4.57E-09	14.60645143
PRKX	-0.143879852	6.882130856	-3.001462554	0.003107092	0.04257546	-2.348431406
C1orf106	-0.143925229	4.259970051	-3.349886976	0.001003201	0.016147016	-1.316645102
BYSL	-0.144307259	6.743282679	-3.205338883	0.001621606	0.024340594	-1.756804394
SLITRK5	-0.144830373	4.122957083	-2.988113834	0.003238622	0.044070654	-2.385959765
FMO3	-0.145267257	4.244861238	-3.324666642	0.001092117	0.017411894	-1.39466389
PCDH11X	-0.146243401	4.08315372	-5.575768739	9.95E-08	3.74E-06	7.393740826
FGF18	-0.147554759	4.265746029	-6.674666485	3.64E-10	2.40E-08	12.7969767
BDNF	-0.147673056	4.023188557	-5.093517447	9.57E-07	2.98E-05	5.22762353
MRM1	-0.148768815	6.595382741	-3.500454936	0.000598283	0.010359742	-0.840254368
FABP7	-0.148964208	4.111051991	-6.429924609	1.34E-09	7.69E-08	11.54261597
NAV3	-0.149067186	4.335283284	-4.135214856	5.65E-05	0.00124101	1.361053682
PDE4DIP	-0.149368147	4.594002874	-4.962565306	1.73E-06	4.99E-05	4.663636378
CLGN	-0.150313576	4.304124564	-3.617131791	0.000396225	0.007169736	-0.45874609
ANXA2P3	-0.151774392	4.787659924	-3.367899493	0.000943887	0.015381184	-1.260609717
AQP4	-0.152593046	4.053641751	-6.404108325	1.53E-09	8.59E-08	11.4118972
ZC3H13	-0.153119318	4.140823186	-3.313524837	0.001133696	0.017977617	-1.428967256
UBE2E1	-0.15313927	4.561004304	-3.936862295	0.000121779	0.002472893	0.640557102
MYT1L	-0.153877167	4.091113787	-8.645604632	4.64E-15	1.48E-12	23.72464031
TSPYL2	-0.154182008	4.326809128	-4.209351029	4.21E-05	0.000949567	1.637703848
CFHR5	-0.154779351	4.018319799	-9.644520046	1.02E-17	1.52E-14	29.67060506
CRYGB	-0.155575394	4.130912494	-4.597329167	8.51E-06	0.000216297	3.148635878
CD46	-0.156515226	5.023022311	-4.275757203	3.22E-05	0.000742978	1.888850063
SYN2	-0.157532336	4.695857624	-5.41062058	2.19E-07	7.73E-06	6.636608479
SERPINA4	-0.158079784	4.236148148	-5.503649132	1.41E-07	5.14E-06	7.061191034
HNRNPCL1	-0.160504038	4.771626961	-5.440142528	1.91E-07	6.81E-06	6.770807356
RECQL	-0.161219214	4.11977057	-6.583390418	5.93E-10	3.68E-08	12.32601047
PTPN20B	-0.16130283	4.114082599	-6.175493708	5.01E-09	2.44E-07	10.26814878
TCF7L2	-0.161706329	4.589327139	-4.62438798	7.58E-06	0.000193597	3.257865811
TEX28	-0.162046331	4.187660719	-6.70147413	3.16E-10	2.13E-08	12.93599601
FRZB	-0.162434033	4.311693967	-7.087276219	3.85E-11	3.32E-09	14.97031128
GCNT2	-0.162611748	4.137266375	-8.01697219	1.93E-13	3.26E-11	20.10222283
ANXA10	-0.162871178	4.181738857	-3.195917573	0.001672246	0.024973612	-1.784901366
GPR64	-0.163204933	4.00894644	-7.238628579	1.66E-11	1.58E-09	15.78474127
CYP4F11	-0.163234334	4.09485587	-6.379891062	1.74E-09	9.71E-08	11.28955834
FOXF2	-0.163682407	4.089387589	-6.517967859	8.40E-10	5.05E-08	11.99073534
LRP4	-0.164034233	4.151490919	-4.850940537	2.84E-06	7.84E-05	4.191425349
DOCK6	-0.16466053	4.416897661	-3.702153246	0.000291616	0.00542663	-0.174055904
IL13	-0.164854215	4.049759724	-7.668383292	1.46E-12	1.83E-10	18.14331117
OR7A5	-0.166307993	4.086439981	-3.861709674	0.000161755	0.003185952	0.375187491
SSX1	-0.166481528	4.020313621	-9.643035222	1.03E-17	1.52E-14	29.66162717
PLN	-0.167302496	4.027054915	-7.288251538	1.26E-11	1.25E-09	16.05366733
TMEM100	-0.169027229	4.151910009	-5.053806747	1.15E-06	3.48E-05	5.055468423
PRDM13	-0.169068434	4.331771205	-3.243561807	0.001430421	0.021917017	-1.642067158
CYP2C9	-0.169472862	4.255642356	-5.064792319	1.09E-06	3.34E-05	5.102995772
ARMCX4	-0.169931967	4.45705448	-4.930531769	1.99E-06	5.64E-05	4.527311849
NR5A2	-0.170361013	4.201802732	-4.639454952	7.11E-06	0.000183118	3.318900214
MKI67	-0.170908192	4.233608416	-6.116739414	6.77E-09	3.22E-07	9.97831462
GAB1	-0.171133371	4.458593802	-3.469920298	0.000665307	0.011293951	-0.938325149
PFN2	-0.171226225	4.245878586	-3.524094412	0.000550806	0.009613026	-0.763822829
RAMP2	-0.174887307	4.024338325	-9.611209685	1.26E-17	1.55E-14	29.46928285
PRSS12	-0.174949513	4.116221237	-5.743793515	4.39E-08	1.76E-06	8.17976589
SPARCL1	-0.175543734	4.025916416	-4.835503547	3.04E-06	8.33E-05	4.126749578
CYP19A1	-0.176196466	4.125861227	-6.911667934	1.01E-10	7.79E-09	14.03669817
PROL1	-0.176645304	4.168171568	-5.013798956	1.37E-06	4.10E-05	4.883015441
MAPK6	-0.176744741	4.422874433	-3.939877076	0.00012039	0.002453133	0.651290652
ARHGEF7	-0.176912192	4.340991739	-6.28719341	2.81E-09	1.47E-07	10.82383901
CCL13	-0.178425841	4.326050016	-4.709602955	5.26E-06	0.000138481	3.605051033
SLN	-0.178432451	4.130196139	-5.001954341	1.45E-06	4.30E-05	4.832151136
HSD3B1	-0.179578022	3.995164013	-6.369693076	1.83E-09	1.02E-07	11.23812344
CENPA	-0.179934222	4.191215536	-3.248532331	0.00140716	0.021616769	-1.627058936
PARVA	-0.179993468	4.207422551	-7.512831246	3.54E-12	4.10E-10	17.28205779
SCN11A	-0.180086768	4.032809264	-4.987391601	1.55E-06	4.55E-05	4.769734934
GP5	-0.180491847	4.465128066	-5.627104271	7.76E-08	2.96E-06	7.632234203
CRISP3	-0.180817082	4.046149235	-9.478079516	2.87E-17	2.26E-14	28.66652275
ADA	-0.180977396	9.972108357	-3.119666003	0.002139465	0.030819787	-2.00961641
MET	-0.181654748	4.061658736	-5.770977911	3.84E-08	1.57E-06	8.308387675
TOP2A	-0.181977903	4.459612914	-3.488906408	0.00062285	0.010665281	-0.877432651
EPHA2	-0.18199067	4.193776382	-5.073849746	1.05E-06	3.21E-05	5.142237554
CDH1	-0.18358265	4.416936453	-3.884372751	0.000148547	0.002950424	0.454766493
PAGE1	-0.184712975	4.009655236	-8.396756084	2.06E-14	4.67E-12	22.27793561
EPB41L5	-0.185070833	4.31134445	-7.502253224	3.76E-12	4.31E-10	17.2237934
VAMP1	-0.185131872	4.477328942	-4.503683399	1.26E-05	0.000309084	2.774426238
PDZD3	-0.185368562	4.464874708	-4.348855896	2.40E-05	0.000566508	2.168918557
CH25H	-0.1861534	4.17467259	-6.625591526	4.74E-10	3.02E-08	12.54330073
ACVR1B	-0.186357053	4.300229905	-5.539247205	1.19E-07	4.39E-06	7.224969372
KDELR3	-0.186830125	4.353558749	-4.068919343	7.32E-05	0.001571142	1.117030715
FOSL1	-0.186980266	4.537296719	-4.9731899	1.65E-06	4.79E-05	4.708994504
SLC17A6	-0.187186182	4.206714414	-6.052925025	9.36E-09	4.26E-07	9.665474654
RBPMS	-0.18759757	4.339479089	-4.306623501	2.85E-05	0.000664812	2.006651114
C11orf80	-0.188100937	4.339393851	-4.414649518	1.83E-05	0.000438497	2.424200192
TF	-0.188764839	4.093916651	-6.455563373	1.17E-09	6.75E-08	11.67274259
GRIK1	-0.189111072	4.019045381	-5.725765976	4.79E-08	1.90E-06	8.094690124
FUT3	-0.189375236	4.059166408	-3.630605404	0.00037757	0.006863737	-0.414004186
KRT38	-0.189452215	4.008126638	-8.065024486	1.46E-13	2.53E-11	20.37521421
MYH6	-0.190542572	4.236201271	-5.95711291	1.52E-08	6.61E-07	9.199657365
AQP6	-0.191040857	4.089821985	-4.725172159	4.92E-06	0.000130438	3.669003391
TRPC5	-0.193698974	4.016114962	-7.572133891	2.53E-12	2.98E-10	17.60942276
SMPX	-0.193705426	4.038957148	-5.959330789	1.50E-08	6.56E-07	9.210386834
SLC16A10	-0.194939998	4.316276412	-7.294414521	1.22E-11	1.24E-09	16.08713133
DSCAM	-0.194985783	4.171195736	-2.966178815	0.003465918	0.046732451	-2.44730215
GPR88	-0.197268396	4.274036364	-5.683385939	5.90E-08	2.30E-06	7.89538739
RCVRN	-0.198116328	4.126174329	-6.460143254	1.14E-09	6.62E-08	11.69601929
GLP1R	-0.198123548	4.011000154	-8.090757022	1.26E-13	2.31E-11	20.52168611
AFP	-0.198181563	4.074445023	-3.079993703	0.002427804	0.034139734	-2.124629795
TFAP4	-0.199424998	4.16574948	-6.062380106	8.92E-09	4.10E-07	9.711697103
POSTN	-0.200750911	4.041653723	-7.742018128	9.54E-13	1.28E-10	18.55385666
NCAM1	-0.201469463	4.146828208	-6.171000497	5.12E-09	2.49E-07	10.24592341
ADCY6	-0.201739818	4.142014337	-5.998391029	1.23E-08	5.47E-07	9.399765408
LHX3	-0.202176364	4.14429472	-8.292956456	3.81E-14	8.18E-12	21.67926954
PROZ	-0.202860089	4.117187568	-7.792303483	7.14E-13	9.79E-11	18.83524158
MAGEA11	-0.203381032	4.111991611	-5.903749258	1.98E-08	8.50E-07	8.942269864
CBLN1	-0.204075908	4.042076459	-8.495350594	1.14E-14	3.00E-12	22.84923333
E2F8	-0.204078772	4.13990791	-5.735769835	4.56E-08	1.82E-06	8.141878654
ARSD	-0.205188711	4.467315144	-4.501074141	1.28E-05	0.000311832	2.764084973
PTGFR	-0.205248912	4.047942152	-8.009655955	2.02E-13	3.36E-11	20.06071903
ARHGAP11A	-0.205686979	4.06845149	-10.02650198	9.41E-19	4.88E-15	31.99145338
SCP2	-0.207102126	4.387732934	-4.217949684	4.07E-05	0.000919258	1.670046486
SCIN	-0.207624607	4.094430153	-5.810337306	3.16E-08	1.30E-06	8.4953201
CCT8L2	-0.207688222	4.116698422	-5.893612577	2.09E-08	8.89E-07	8.893545954
LOC100129973	-0.207889089	4.393987956	-6.676437284	3.61E-10	2.39E-08	12.80615004
MMP3	-0.20842335	4.029100262	-4.872587777	2.58E-06	7.16E-05	4.282378359
AGT	-0.209145093	4.019035084	-9.41868104	4.15E-17	2.88E-14	28.30934728
ETV5	-0.209235296	4.149122534	-7.293606188	1.22E-11	1.24E-09	16.0827414
RAD21L1	-0.210882679	4.073532425	-4.638238104	7.15E-06	0.000183354	3.313965283
ABCC9	-0.211271733	4.043046262	-7.235914727	1.69E-11	1.58E-09	15.7700606
SRGAP3	-0.212350746	4.189897825	-8.416216483	1.83E-14	4.50E-12	22.39049547
RFPL3	-0.212470472	4.037594692	-9.17092626	1.91E-16	9.79E-14	26.8265719
PXDN	-0.214572474	4.220252165	-6.313196941	2.46E-09	1.31E-07	10.95406941
SCUBE2	-0.214700591	4.095907611	-8.623522355	5.30E-15	1.60E-12	23.59563324
TUBB2B	-0.214712662	3.998298293	-9.936454796	1.66E-18	4.88E-15	31.44242368
PIK3R3	-0.214836522	4.22552404	-8.411570548	1.88E-14	4.50E-12	22.36361406
MGAT5	-0.215675395	4.384738075	-5.092812312	9.60E-07	2.98E-05	5.224558108
MYO16	-0.217619174	4.158327873	-4.602043579	8.34E-06	0.000212464	3.167631462
UTY	-0.218221559	4.546843933	-7.588807865	2.30E-12	2.77E-10	17.70168614
CDH8	-0.220884666	4.113418999	-5.386899746	2.45E-07	8.56E-06	6.529146065
TRIM9	-0.22088565	4.148132904	-8.269038126	4.39E-14	9.09E-12	21.54173667
SPAG6	-0.222281719	4.052809303	-4.930619352	1.99E-06	5.64E-05	4.527683687
CHL1	-0.222363255	4.09422182	-9.811532213	3.62E-18	7.11E-15	30.68266199
MN1	-0.222465171	4.22650224	-5.266557517	4.31E-07	1.44E-05	5.989043652
TFF3	-0.2241311	4.297854807	-3.764014936	0.00023255	0.004410973	0.036587573
LARP6	-0.224278585	4.071356429	-7.986344436	2.31E-13	3.79E-11	19.92858445
BRDT	-0.224767741	4.147783975	-7.262553429	1.45E-11	1.41E-09	15.9142838
HOXA7	-0.224900363	4.426638341	-6.992420823	6.50E-11	5.21E-09	14.46447133
CDC14A	-0.226269899	4.456269583	-6.233506681	3.71E-09	1.88E-07	10.55599682
B3GALT1	-0.226348293	4.137995161	-4.778252875	3.90E-06	0.000105378	3.888235475
CCKBR	-0.226511556	4.166026606	-8.60649831	5.87E-15	1.73E-12	23.49625857
PPARG	-0.226647587	4.363798711	-3.660027498	0.000339671	0.006232416	-0.315811732
KRTAP9-9	-0.227840263	4.538088114	-3.919663207	0.000129999	0.002621759	0.579452703
ADCY10	-0.230015904	4.117422404	-7.703126218	1.19E-12	1.51E-10	18.336794
PAEP	-0.230204218	5.029935141	-5.522349867	1.29E-07	4.74E-06	7.147139067
PAGE4	-0.231163355	4.123205411	-6.421980564	1.39E-09	7.98E-08	11.50235881
SERPINA3	-0.234492416	4.352620357	-6.706880679	3.07E-10	2.08E-08	12.96407131
CDH20	-0.235031348	4.057265655	-6.421027933	1.40E-09	7.98E-08	11.49753324
ELF3	-0.235340539	4.421864678	-5.690522867	5.70E-08	2.23E-06	7.928881783
GJA1	-0.235959916	4.049627127	-8.40627719	1.94E-14	4.50E-12	22.3329936
PCOLCE2	-0.237344324	4.633884253	-3.05012459	0.002668134	0.037187128	-2.2103592
CCNA1	-0.240889065	4.169997351	-5.610546889	8.41E-08	3.19E-06	7.555151686
IQSEC3	-0.24166236	4.466172046	-7.075139986	4.12E-11	3.52E-09	14.90539211
C8B	-0.241722445	4.059410653	-9.462006036	3.18E-17	2.34E-14	28.56980789
CLEC7A	-0.242006607	5.132857798	-6.168819902	5.18E-09	2.51E-07	10.23514084
ADAMTS12	-0.243252654	4.09911498	-6.070428265	8.57E-09	3.96E-07	9.751077262
PCDH11Y	-0.243444937	4.277300226	-6.787764809	1.98E-10	1.42E-08	13.38559645
GABRA5	-0.243940026	4.070978527	-9.484751843	2.76E-17	2.26E-14	28.70668375
ZBBX	-0.24567531	4.087528739	-5.22289378	5.28E-07	1.71E-05	5.795203891
SYP	-0.246291724	4.14321757	-6.087305556	7.86E-09	3.67E-07	9.833765099
PSMD9	-0.247628097	4.420729651	-5.587453985	9.40E-08	3.54E-06	7.447898412
MYRIP	-0.25084729	4.247972089	-7.916672968	3.47E-13	5.32E-11	19.53466083
HOXD11	-0.253940271	4.289293417	-7.143667378	2.82E-11	2.44E-09	15.27271746
HUNK	-0.255253711	4.05617439	-6.278656737	2.94E-09	1.52E-07	10.78115659
FOSB	-0.255488739	5.30819311	-3.267698125	0.001320727	0.020417355	-1.569000292
EFCAB1	-0.25652709	4.126060642	-8.370574451	2.40E-14	5.35E-12	22.12665869
RGS13	-0.260995652	4.13913809	-9.898566894	2.10E-18	4.95E-15	31.21175546
GUCY2F	-0.263151616	4.164970535	-3.696811243	0.000297333	0.005524304	-0.192107913
EDN2	-0.264318537	4.293837327	-7.275975227	1.35E-11	1.32E-09	15.9870512
COL17A1	-0.265714071	4.640275397	-3.49975865	0.000599738	0.010359742	-0.842498919
SPRED2	-0.267304968	4.191889608	-6.776433489	2.11E-10	1.49E-08	13.32637447
NDN	-0.267713795	4.307500765	-5.206925466	5.69E-07	1.83E-05	5.724600428
SNAI1	-0.270176218	5.052048448	-3.15036028	0.001938489	0.028375049	-1.919736388
SUPT3H	-0.271708464	4.215801247	-8.251295867	4.88E-14	9.75E-12	21.43981927
EREG	-0.276553115	4.526004038	-3.42147089	0.000786282	0.013121005	-1.092414106
MYH4	-0.277627514	4.007497864	-7.184950521	2.24E-11	2.01E-09	15.49488828
CLEC5A	-0.27787764	4.415396095	-8.278745785	4.15E-14	8.74E-12	21.59753766
COL2A1	-0.280354939	4.051247512	-8.773890142	2.14E-15	7.65E-13	24.4764173
RBMY2FP	-0.286695494	4.067808474	-6.897681272	1.09E-10	8.36E-09	13.96287831
SOX2	-0.295036066	4.16061712	-5.903454689	1.99E-08	8.50E-07	8.9408532
TUSC3	-0.298307664	4.03830364	-9.045249919	4.12E-16	1.87E-13	26.07901954
MAGEA1	-0.30065628	4.076311843	-6.804470984	1.81E-10	1.34E-08	13.47300926
CCL7	-0.300828164	4.150754769	-7.183503678	2.26E-11	2.01E-09	15.48709079
PNLIPRP1	-0.302040916	4.035160629	-8.467248176	1.35E-14	3.47E-12	22.6861381
CXCL2	-0.306624501	4.850405294	-4.109492348	6.25E-05	0.001357947	1.265993817
IQCA1	-0.306684678	4.026356831	-7.431482326	5.62E-12	6.31E-10	16.83500022
NR0B1	-0.313019898	4.042369693	-9.939825502	1.62E-18	4.88E-15	31.46295501
CD248	-0.31671851	6.35113629	-3.372229115	0.000930127	0.01517792	-1.247101722
PHLDA2	-0.319097372	4.965347364	-3.949860861	0.000115897	0.002369772	0.686884336
ROS1	-0.319479747	4.065268496	-8.522485469	9.72E-15	2.67E-12	23.0069058
CD27	-0.320024598	10.33350271	-3.720573736	0.000272689	0.005106638	-0.111639846
C2CD3	-0.3203885	4.725945641	-5.778558814	3.70E-08	1.52E-06	8.344327503
EPCAM	-0.320578551	4.237988056	-7.833067796	5.64E-13	8.21E-11	19.06394817
CCL20	-0.321694797	4.443518088	-4.684490162	5.86E-06	0.000152953	3.502234576
SLC7A8	-0.322845532	4.511689447	-5.252006536	4.61E-07	1.52E-05	5.924319549
MAP1LC3C	-0.32658203	4.258777682	-7.409837486	6.35E-12	6.87E-10	16.71644714
CRHBP	-0.329390127	4.288861079	-5.826106309	2.92E-08	1.21E-06	8.570445662
IPO7	-0.330676895	4.422696967	-6.220703364	3.97E-09	1.97E-07	10.49232784
CDH17	-0.33347068	4.058531531	-9.591755684	1.42E-17	1.55E-14	29.35179066
NR4A2	-0.337164806	4.705564017	-3.960655919	0.000111219	0.002286003	0.725453767
PER1	-0.342970071	5.243712427	-6.796612097	1.89E-10	1.38E-08	13.43187392
TTTY1	-0.352263878	4.109238551	-8.895861389	1.02E-15	4.02E-13	25.19474158
PRKG2	-0.352294425	4.153835437	-9.215697695	1.45E-16	7.77E-14	27.09365187
MKRN3	-0.352395203	4.369859811	-4.544875552	1.06E-05	0.000263244	2.938297963
LOC100127972	-0.353004953	4.200126062	-10.20050399	3.15E-19	3.72E-15	33.0554217
BRCA2	-0.363780107	4.155978593	-9.268473898	1.05E-16	6.18E-14	27.40898688
EGR4	-0.375556642	4.234817636	-8.960463917	6.90E-16	2.81E-13	25.57655263
WISP1	-0.376756531	4.173497136	-7.809233118	6.47E-13	9.20E-11	18.93015994
TRIM17	-0.387606424	4.241059414	-5.658242264	6.67E-08	2.58E-06	7.777608367
COL15A1	-0.388914701	4.157420809	-9.25385922	1.15E-16	6.44E-14	27.32161104
OLR1	-0.389065301	4.535079344	-5.511756259	1.35E-07	4.98E-06	7.098426743
NR4A3	-0.389879047	4.743047268	-7.182760397	2.27E-11	2.01E-09	15.48308533
ST8SIA4	-0.394169031	4.044308303	-9.589116675	1.44E-17	1.55E-14	29.33585725
PODNL1	-0.39728347	4.204003261	-5.765945473	3.93E-08	1.61E-06	8.284546806
GABBR2	-0.40407547	4.316336337	-7.275767344	1.35E-11	1.32E-09	15.98592363
BMP2	-0.409802678	4.452292302	-6.317552686	2.40E-09	1.29E-07	10.97591543
IL1A	-0.419969686	4.21233525	-5.125686681	8.26E-07	2.60E-05	5.367797531
ZNF695	-0.422071943	4.118636494	-5.077185672	1.03E-06	3.18E-05	5.156703421
MMP2	-0.447575946	4.254082471	-6.017452262	1.12E-08	5.03E-07	9.492466036
EGR2	-0.450820483	5.130430997	-5.015562913	1.36E-06	4.08E-05	4.89059791
RASAL2	-0.455156131	4.354257313	-5.830300778	2.86E-08	1.19E-06	8.590450972
RRAD	-0.461335457	4.351622892	-6.620427193	4.87E-10	3.09E-08	12.5166674
DOCK3	-0.491774355	4.978895549	-7.031267242	5.25E-11	4.39E-09	14.67119504
ID1	-0.582509131	4.87466459	-6.819791319	1.67E-10	1.24E-08	13.55327493
F3	-0.5894978	4.257085223	-7.801987132	6.75E-13	9.48E-11	18.88952302
DIO3	-0.690234713	4.27068934	-7.02519288	5.42E-11	4.48E-09	14.63882996
TUBB2A	-0.70245787	8.338416595	-3.131255718	0.002061415	0.029914608	-1.975770554
EGR3	-0.952167275	4.579959718	-9.096987628	3.00E-16	1.48E-13	26.38637594
XIST	-1.626371774	6.439680017	-3.775768554	0.000222692	0.004250268	0.07694063
