# Supplementary material for: Identification of potential M2 macrophage-associated diagnostic biomarkers in coronary artery disease
Source: Biosci Rep. 2022 Dec 12;42(12):BSR20221394. doi: 10.1042/BSR20221394 (PMC9744721; doi:10.1042/BSR20221394)
Supplement: Supplementary Tables S1-S6 [file BSR-2022-1394_supp1.zip › BSR-2022-1394_suppST2.xlsx]

## Sheet: Sheet1
Supplementary Table 2.Immune cells in CAD and control samples
Mixture	B cells naive	B cells memory	Plasma cells	T cells CD8	T cells CD4 naive	T cells CD4 memory resting	T cells CD4 memory activated	T cells follicular helper	T cells regulatory (Tregs)	T cells gamma delta	NK cells resting	NK cells activated	Monocytes	Macrophages M0	Macrophages M1	Macrophages M2	Dendritic cells resting	Dendritic cells activated	Mast cells resting	Mast cells activated	Eosinophils	Neutrophils	P-value	Correlation	RMSE
GSM518638	0	0.0446836	0	0.131	0.109647	0.128811	0.0415863	0	0	0	0.0449116	0.0211461	0.1424	0.0148681	0	0.00570412	0	0	0.0189112	0	0	0.296331	0	0.617817	0.787588
GSM518639	0	0.0398655	0	0.0753834	0.103931	0.0721576	0.0143533	0	0.0240272	0	0.08623	0.01318	0.346498	0	0	0.0056618	0	0.000338182	0.0208884	0	0	0.197485	0	0.610905	0.792308
GSM518640	0.0796253	0	0.0156613	0.0491114	0	0.0825407	0.0144315	0	0.0321044	0	0.0210094	0.0104732	0.237029	0.0539076	0	0	0	0.00981556	0.0179302	0	0	0.376361	0	0.640543	0.767508
GSM518641	0.084623	0	0.0197459	0.107506	0.0148423	0.0229665	0.0475553	0.0228628	0.0366181	0	0.0456325	0.00921427	0.161375	0.0679592	0	0.0185613	0	0	0.00912337	0	0	0.331414	0	0.606424	0.795463
GSM518642	0	0.0251838	0	0.165244	0.0497078	0.0402216	0.0246179	0	0.00206977	0	0.0550085	0.000639057	0.225524	0.0332431	0	0	0	0	0.00823064	0	0	0.37031	0	0.697673	0.718584
GSM518643	0	0.00707724	0.00336402	0.132827	0.00817655	0	0.017188	0	0.00200477	0	0.028657	0	0.460694	0.0117935	0	0	0	0.000320767	0.0116858	0	0	0.316211	0	0.7116	0.702097
GSM518644	0	0.0425691	0	0.132131	0.106717	0	0.0410355	0	0.0152929	0	0.0733026	0.0034917	0.227897	0.011627	0	0	0	0.000969581	0	0	0	0.344967	0	0.592073	0.805876
GSM518645	0	0.044884	0	0.262906	0.0115999	0.000816598	0.00106854	0	0.0194941	0	0.00550461	0.0784272	0.290817	0.0145113	0	0.000105495	0	0	0.0174368	0	0	0.252428	0	0.612746	0.79005
GSM518646	0	0.0294692	0	0.13121	0.0519729	0	0.041241	0	0.0417296	0	0.0334142	0.00186091	0.199893	0.0824051	0	0	0	0	0.0146161	0	0	0.372187	0	0.589565	0.808091
GSM518647	0	0.0897549	0	0.112986	0.0603557	0.166252	0.0111008	0	0.00273854	0	0.0356366	0	0.252103	0.0165638	0	0.000149767	0	0	0.0134563	0	0	0.238902	0	0.498835	0.867493
GSM518648	0	0.0519531	0	0.0786498	0.0169308	0.0457731	0.0389539	0	0.0159483	0	0.0519209	0	0.243941	0.0297762	0	0.00407656	0	0	0.0200591	0	0	0.402017	0	0.6754	0.737304
GSM518649	0.00339345	0	0.0239242	0.146278	0.00791882	0	0.048797	0	0.0251813	0	0	0.0718388	0.339204	0.0183331	0	0.0187012	0	0	0.00797092	0	0	0.28846	0	0.666644	0.746078
GSM518650	0	0.0401161	0	0.207247	0.127021	0	0.0286765	0	0.0144889	0	0.0540768	0.0143634	0.22287	0.029532	0	0	0	0	0.0291548	0	0	0.232454	0	0.630898	0.779512
GSM518651	0	0.0434842	0	0.071123	0.0390622	0	0.0288288	0	0.0115394	0	0.086728	0	0.300299	0.0394382	0	0.00245359	0	0	0.0225825	0	0	0.354462	0	0.655245	0.755007
GSM518652	0	0.0407912	0	0.118247	0.0283981	0.0835311	0.00574674	0	0	0	0.0592184	0.0278923	0.255077	0.00604713	0	0	0	0.000304358	0	0	0	0.374746	0	0.606513	0.796566
GSM518653	0	0.0166144	0	0.205232	0.022921	0	0.0381369	0	0.0374112	0	0.0526753	0.00817943	0.245788	0.0521169	0	0.0203271	0	0	0.0253455	0	0	0.275253	0	0.545885	0.837738
GSM518654	0.0115481	0	0.0262817	0.118449	0.130555	0.0408949	0.0422695	0	0.0281796	0	0.0218124	0	0.253673	0.0522467	0	0.0164148	0	0.00891062	0	0	0	0.248765	0	0.597198	0.802489
GSM518655	0.0817753	0	0	0.0654644	0	0.00635699	0.0345613	0	0.0266706	0	0.0225814	0.0229799	0.226791	0.0533946	0	0	0	0.00639204	0.0340793	0	0	0.418953	0	0.728394	0.687495
GSM518656	0.0912242	0	0.0121081	0.103441	0.0131031	0	0.04971	0.0320962	0.0322751	0	0.0279766	0.0232726	0.139169	0.0590015	0	0.0145328	0	0.0102152	0.0407045	0	0	0.35117	0	0.590729	0.806655
GSM518657	0	0.0333726	0	0.0565793	0.117259	0.0173977	0.0213083	0	0.0140563	0	0.0562491	0	0.204427	0.058412	0	0	0	0.000260225	0.0186742	0	0	0.402004	0	0.652217	0.757663
GSM518658	0	0.0153655	0	0.16381	0.0473809	0.00918883	0.014903	0	0	0	0.0821524	0.0353092	0.248964	0.0169749	0	0	0	0	0.0183511	0	0	0.3476	0	0.683156	0.731476
GSM518659	0	0.00170969	0	0.0809091	0.0437665	0.0247625	0.0306478	0	0	0	0.0431024	0.00494653	0.305164	0.0252393	0	0	0	0	0.00671489	0	0	0.433038	0	0.763856	0.646549
GSM518660	0.0552927	0	0.0189456	0.110462	0.0799931	0.119217	0.022046	0	0.0171236	0	0.012654	0.0276203	0.266222	0.00860139	0	0	0	0.0103618	0.0284239	0	0	0.223036	0	0.59936	0.801998
GSM518661	0	0	0	0.0664614	0.0105276	0.0538978	0.055227	0	0	0	0.040033	0.0547988	0.212854	0.0134691	0	0	0	0.00407302	0.0150377	0	0	0.47362	0	0.717553	0.697043
GSM518662	0.0121642	0	0.00430574	0.0185587	0.0134423	0.0229317	0.0183816	0	0.0311391	0	0.0227242	0	0.328698	0.0965326	0	0	0	0	0.022363	0	0	0.408759	0	0.708045	0.706088
GSM518663	0.0927758	0	0.0217387	0.121762	0	0.0132384	0.067296	0	0.0484796	0	0.0450042	0	0.220543	0.0398119	0	0	0	0.0144939	0.00474957	0	0	0.310107	0	0.673409	0.746007
GSM518664	0	0.0739722	0	0.225498	0.0887796	0.120548	0.0123355	0	0.0034577	0	0.0187321	0.0375328	0.14164	0.0207633	0	0.00587575	0	0.000748594	0.0114183	0	0	0.238698	0	0.577083	0.816463
GSM518665	0	0.0221497	0	0.0963371	0.0354603	0.0200475	0.0307533	0	0.0228995	0	0.0615544	0.00106997	0.196858	0.0308731	0	0	0	0	0.0221421	0	0	0.459854	0	0.675025	0.738263
GSM518666	0	0.0362377	0	0.0406207	0.0362613	0.0245502	0.041711	0	0.012333	0	0.046696	0.0196013	0.305526	0.0315019	0	0.00365119	0	0	0.0518608	0	0	0.349449	0	0.667637	0.744239
GSM518667	0	0.037408	0	0.224538	0.0541777	0	0.027549	0	0.0444295	0	0.0518175	0.0656968	0.156377	0	0	0	0	0.00340185	0.0341911	0	0	0.300414	0	0.65064	0.762142
GSM518668	0	0.0314262	0	0.12922	0.0507867	0.0776758	0.0183114	0	0.0122037	0	0.0302414	0.0555652	0.200751	0.0100192	0	0.000817923	0	0	0	0	0	0.382981	0	0.590197	0.809018
GSM518669	0.0322802	0	0.0160302	0.077566	0.113146	0.0179009	0.0169796	0	0.0139884	0	0	0.0425006	0.173104	0.0372525	0	0	0	0.0068651	0.0425097	0	0	0.409877	0	0.693051	0.722622
GSM518670	0.0301489	0	0.0112414	0.0527394	0	0.0527254	0.0317685	0.0180875	0.0377742	0	0	0.0324013	0.175047	0.0544572	0	0	0	0.00847022	0.0489293	0	0	0.44621	0	0.680594	0.732664
GSM518671	0	0.0416689	0	0.135713	0.0291666	0.0107665	0.0366134	0	0.0136893	0	0.0554014	0	0.373537	0.0335543	0	0	0	0	0.0183373	0	0	0.251552	0	0.616643	0.786562
GSM518672	0.0943117	0	0.0150309	0.0604363	0	0.0333229	0.0355099	0.00770959	0.0324994	0	0.00330885	0.027493	0.261372	0.0393868	0	0.0213311	0	0.0017094	0.0481507	0	0	0.318427	0	0.647083	0.763551
GSM518673	0	0	0.0196044	0.180144	0.107746	0.0919022	0.0190525	0	0.0295457	0	0.00215542	0.0194281	0.199648	0.0542077	0	0.0154694	0	0.00945812	0.00120901	0	0	0.250429	0	0.58568	0.810412
GSM518674	0	0.0498542	0	0.208142	0.0538881	0.0755563	0.0247601	0	0.0193851	0	0.0138396	0.0488506	0.307793	0.00290537	0	0.00636985	0	0.0037944	0.000925327	0	0	0.183936	0	0.618702	0.78736
GSM518675	0.0979263	0	0	0.0461284	0	0.0201974	0.0412449	0.017117	0.0397165	0	0.0149087	0	0.262983	0.0128323	0	0	0	0.0114533	0.0273217	0	0	0.40817	0	0.768135	0.647431
GSM518676	0	0.0224965	0	0.0291784	0	0.0428241	0.0282331	0	0	0	0.0247935	0.00932297	0.368233	0.0252514	0	0	0	0.0406233	0.0154098	0	0	0.393634	0	0.658329	0.755085
GSM518677	0	0.0399447	0	0.124221	0.0688883	0.110584	0.0245626	0	0.0019214	0	0.0270422	0.0178087	0.210384	0.0215606	0	0	0	0	0.0133222	0	0	0.33976	0	0.653429	0.757902
GSM518678	0	0.051039	0	0.0830752	0.100705	0.088664	0.0341359	0	0.00813544	0	0.0387946	0	0.280538	0.0102361	0	0	0	0.00121017	0.00975175	0	0	0.293715	0	0.646027	0.764288
GSM518679	0	0.0329545	0	0.048504	0.115746	0.0449987	0.000254465	0	0.00240266	0	0.0456874	0.0297425	0.449731	0.0129376	0	0.000113254	0	0.0010125	0.0311222	0	0.0106924	0.1741	0	0.563774	0.825752
GSM518680	0	0.0470006	0	0.178403	0.0314369	0.0573621	0.0182759	0	0.00099376	0	0.0259478	0.0389406	0.219389	0.0173603	0	0	0	0	0.0113724	0	0	0.353517	0	0.683014	0.732507
GSM518681	0.00199026	0	0	0.0609266	0.045009	0	0.0179937	0	0.035625	0	0.056666	0.00172984	0.265443	0.0269245	0	0	0	0	0.0230993	0	0	0.464592	0	0.737664	0.675464
GSM518682	0	0.0381936	0	0.344335	0.0182291	0.0218746	0.0184185	0	0.00334039	0	0.0023045	0.119246	0.227637	0.003783	0	0	0	0	0	0.000778399	0	0.201859	0	0.637263	0.771499
GSM518683	0.0843479	0	0	0.14892	0.0501175	0.00764408	0.0353482	0	0.0355169	0	0.0538609	0.00280332	0.208804	0.0273449	0	0.0248186	0	0.0121381	0.0170369	0	0	0.291299	0	0.601125	0.799607
GSM518684	0	0.0507552	0	0.209896	0	0.0176483	0.0185982	0	0.0311949	0	0.0303798	0.0232119	0.27145	0.0194	0	0	0	0	0.0314424	0	0	0.296023	0	0.619058	0.785171
GSM518685	0.0604694	0	0.0210518	0.0672036	0.0203996	0.0617119	0.0649956	0	0.0319901	0	0.056163	0.011466	0.240929	0	0	0.00381288	0.00592898	0.00946146	0.00631986	0	0	0.338096	0	0.652913	0.758808
GSM518686	0	0.0178929	0	0.113177	0.0883464	0.0537434	0.0569675	0	0.00132919	0	0.102843	0.00250625	0.241818	0.0217346	0	0	0	0	0.0122529	0	0	0.287388	0	0.596614	0.801988
GSM518687	0	0.0302086	0	0.229156	0.0345471	0	0.0159141	0	0.0334842	0	0.0221756	0.0604527	0.274289	0.0172145	0	0.00710888	0	0	0.0175631	0	0	0.257887	0	0.664556	0.750746
GSM518688	0	0.0441244	0	0.142002	0.0419344	0	0.046023	0	0.0171199	0	0.0747041	0.0146097	0.295398	0.00700939	0	0.00161093	0	0	0.0271089	0	0	0.288355	0	0.608336	0.79315
GSM518689	0	0	0.012649	0.0468043	0.00283528	0.0124078	0.0134466	0	0.0327229	0	0.00515632	0.0230672	0.257926	0.0656597	0	0	0	0.00269444	0.0204053	0	0	0.504225	0	0.724249	0.69162
GSM1033576	0	0.064004	0	0.11338	0.0712245	0.0175556	0.052918	0	0.0127601	0	0.0905007	0.00357786	0.243492	0.0329402	0	0.00466236	0	0	0.0330022	0	0	0.259982	0	0.554548	0.831391
GSM1033577	0	0.0578121	0	0.118761	0.056506	0.0122341	0.0195357	0	0.0139035	0	0.0570328	0.00786669	0.29679	0.00671558	0	0.00173834	0	0.000489861	0.021342	0	0	0.329273	0	0.631883	0.774586
GSM1033578	0	0.0272222	0	0.0591678	0.0626943	0	0.0350173	0	0.0291678	0	0.0683526	0	0.263829	0.0105316	0	0.00741737	0	0.000588927	0.0208269	0	0	0.415184	0	0.638287	0.770916
GSM1033579	0	0.039081	0	0.154934	0.0532342	0	0.0280763	0	0.0034418	0	0.0485767	0.0128594	0.297616	0.0163311	0	0.000928792	0	0	0.0300033	0	0	0.314918	0	0.637944	0.769772
GSM1033580	0	0.02732	0	0.161555	0.0133012	0.0316957	0.0149498	0	0.0196992	0	0.0838921	0.0190547	0.260562	0.00824723	0	0	0	0	0.0263388	0	0	0.333384	0	0.694271	0.722687
GSM1033581	0	0.00903276	0	0.0893643	0.0280415	0.0648621	0.0227132	0	0.00221912	0	0.0246058	0.00470599	0.3196	0.0129671	0	0	0	0.00235237	0.0221837	0	0	0.397353	0	0.718319	0.695767
GSM1033582	0	0.0244546	0	0.163357	0.0559995	0.0541966	0.0392411	0	0.00805206	0	0.0292926	0.0162818	0.207987	0.0183457	0	0	0	0.00189146	0.019435	0	0	0.361465	0	0.689299	0.72736
GSM1033583	0	0.0433706	0	0.147465	0.0642854	0.11997	0.0308681	0	0.0014932	0	0.0250059	0	0.316414	0.00464457	0	0	0	0.00102859	0.0127538	0	0	0.2327	0	0.624035	0.782206
GSM1033584	0	0.0261652	0	0.0729493	0.0667395	0.00253806	0.052417	0	0.0147768	0	0.0629752	0.0226459	0.220436	0.0595244	0	0	0	0	0	0.0267777	0	0.372055	0	0.654952	0.755589
GSM1033585	0	0.0277677	0	0.0771696	0.098359	0.0785352	0.0229399	0	0.00339783	0	0.0882612	0.00228531	0.259674	0.0263257	0	0	0	0	0.0237197	0	0	0.291564	0	0.663245	0.751423
GSM1033586	0	0.0367449	0	0.141917	0.0694242	0	0.0191839	0	0.0287157	0	0.0355211	0.0157495	0.209763	0.0624012	0	0	0	0	0.0354256	0	0	0.345154	0	0.632677	0.774352
GSM518746	0	0.0388179	0	0.0548825	0.0421189	0.0466407	0.0091428	0	0.00138345	0	0.0525301	0.0144858	0.416283	0	0	0	0	0.00536286	0.00620768	0	0	0.312145	0	0.717313	0.697285
GSM518747	0.0155925	0	0	0.161636	0.00213578	0	0.0375572	0	0.00685628	0	0.102196	0	0.281405	0.00791811	0	0	0	0.000877181	0.00150672	0	0	0.382319	0	0.699169	0.715479
GSM518748	0	0.0351324	0	0.108813	0.0759664	0	0.0148513	0	0.0256231	0	0.0801231	0.00910031	0.331857	0.0431477	0	0.00198621	0	0	0.0190144	0	0.00430378	0.250081	0	0.687017	0.732184
GSM518749	0.0330884	0	0.0295473	0.115729	0.0275702	0.0481812	0.0622319	0	0.0274664	0	0.0333999	0.0174299	0.287228	0.0796936	0	0	0	0	0.0290163	0	0	0.209419	0	0.612627	0.793975
GSM518750	0	0.0285227	0	0.0723043	0.0581046	0	0.0449085	0	0.0112353	0	0.0100629	0.011808	0.341933	0.0564725	0	0	0	0	0.0317162	0	0	0.332932	0	0.579053	0.818168
GSM518751	0.0194144	0	0.0269555	0.156376	0.0590248	0	0.0950146	0	0	0	0.00539346	0.0604285	0.183527	0.0481298	0	0	0	0.0101837	0.0463394	0	0	0.289213	0	0.659541	0.759263
GSM518752	0	0.0277935	0	0.124601	0.109505	0.0467738	0.0167332	0	0	0	0.0680005	0.0336418	0.277498	0.00901907	0	0.000685362	0	0.000732183	0.0198772	0	0	0.26514	0	0.645916	0.765047
GSM518753	0.0298494	0	0.0198077	0.0486139	0.0831657	0.047507	0.0473529	0	0.0233685	0	0.00199215	0.0134168	0.348821	0.0508983	0	0	0	0.010385	0.0363642	0	0	0.238457	0	0.69563	0.727642
GSM518754	0	0.0784033	0	0.208424	0.143753	0.0482763	0.0267761	0	0.00263853	0	0.0594699	0.0120926	0.289455	0.025249	0	0	0	0	0.00888968	0	0	0.0965723	0	0.584092	0.813788
GSM518755	0.0562074	0	0.00563002	0.0781505	0.0153695	0.023026	0.0149471	0	0.023818	0	0.0290343	0	0.372234	0.0476679	0	0	0	0.00943133	0.0126699	0	0	0.311814	0	0.700866	0.714235
GSM518756	0.041341	0	0.0224752	0.107628	0	0.0406932	0.0662881	0.0091547	0.0394466	0	0.000184382	0.0384366	0.174757	0.0494856	0	0	0	0	0.0581584	0	0	0.351951	0	0.667866	0.748671
GSM518757	0.0021449	0.00237382	0	0.0726832	0.0333037	0.0479835	0.0116472	0	0.00650835	0	0.149424	0	0.264418	0.00209181	0	0	0	8.27e-05	0.00331613	0	0	0.404023	0	0.753362	0.660862
GSM518758	0	0.0268674	0	0.0521818	0.0772007	0.0489267	0.0257753	0	0	0	0.0636113	0	0.29005	0.00318877	0	0	0	0.000902633	0.0111865	0	0	0.400109	0	0.682718	0.730428
GSM518759	0	0.00101176	0	0.0515656	0.0353443	0.00722929	0.0286413	0	0.00908665	0	0.0432151	0	0.433264	0.0548408	0	0	0	0	0.0150143	0	0	0.320787	0	0.727644	0.685807
GSM518760	0	0.0186619	0	0.195546	0.0880069	0.0457467	0.059303	0	0	0	0.0272658	0.0304792	0.284424	0.01646	0	0	0	0.00290536	0.0175898	0	0	0.213611	0	0.645422	0.768246
GSM518761	0	0.02853	0	0.0523977	0.0360233	0.0973392	0.00362768	0	0.0165793	0	0.103431	0	0.272541	0.0206685	0	0	0	0	0	0	0	0.368862	0	0.66134	0.749891
GSM518762	0	0.06618	0	0.194397	0.0690854	0.0803285	0.0212378	0	0	0	0	0.114605	0.328111	0	0	0.00289621	0	0	0	0.000532402	0	0.122627	0	0.64014	0.772213
GSM518763	0	0.0356518	0	0.0668922	0.0604219	0.0329961	0.0336504	0	0.00216648	0	0.11758	0	0.27332	0.0137201	0	0.000263617	0	0	0.018934	0	0	0.344403	0	0.63042	0.775875
GSM518764	0	0.0658675	0	0.0845847	0.0578246	0.0766921	0.0233423	0	0.00220197	0	0.055063	0.0106791	0.313899	0.0220961	0	0	0	0	0.0331402	0	0	0.25461	0	0.619329	0.785497
GSM518765	0	0.024294	0	0.0682749	0.0726338	0.0389819	0.00700402	0	0.00328733	0	0.0862779	0.0345672	0.262145	0.026168	0	0	0	0	0.0275426	0	0	0.348823	0	0.676769	0.736926
GSM518766	0.0574372	0	0.017498	0.139749	0.021158	0	0.0410847	0	0.0363366	0	0	0.0331781	0.220023	0.0316082	0	0	0	0.0126285	0.0265676	0	0	0.362731	0	0.684995	0.731659
GSM518767	0	0.0151402	0	0.0472326	0.0946918	0.0588077	0.0207855	0	0	0	0.0589852	0.00293175	0.318226	0.0102279	0	0	0	0	0.0163558	0	0	0.356615	0	0.725094	0.690939
GSM518768	0	0.0187117	0	0.0588977	0.0788712	0.0102282	0.0516699	0	0.0077707	0	0.0955876	0	0.212287	0.0410027	0	0	0	0	0.0187572	0	0	0.406216	0	0.72798	0.689075
GSM518769	0	0.0265636	0	0.146272	0.0957681	0	0.0236236	0	0.035096	0	0.0334653	0.0225335	0.134974	0.0299385	0	0.00510164	0	0	0.0264135	0	0	0.42025	0	0.617751	0.786691
GSM518770	0	0.0266454	0	0.161231	0.0802422	0	0.0412914	0	0.0115217	0	0.0229485	0.0178815	0.204223	0.0333371	0	0.00479632	0	0	0.0305887	0	0	0.365293	0	0.686384	0.729893
GSM518771	0	0.00406537	0	0.0916927	0.0720098	0.0206876	0.0546505	0	0.0113175	0	0.0593026	0	0.248303	0.0711746	0	0	0	0	0.0252598	0	0	0.341537	0	0.636967	0.770468
GSM518772	0	0	0.0210542	0.283331	0.000944475	0	0.0299153	0	0.0317325	0	0.000678496	0.113389	0.25703	0.0432419	0	0.0213509	0	0	0.0168326	0	0	0.1805	0	0.639679	0.772281
GSM518773	0	0.0376053	0	0.147778	0.0616421	0.0480193	0.0289754	0	0	0	0.0346115	0.00473223	0.341918	0.00033038	0	0	0	0.00100968	0.0275056	0	0	0.265873	0	0.678811	0.737551
GSM518774	0.0160031	0	0	0.187929	0	0	0.0376423	0	0.0180176	0	0.0489539	0.0110994	0.22338	0.0272114	0	0	0	0	0.019551	0	0	0.410213	0	0.722588	0.693599
GSM518775	0	0.00635713	0	0.137988	0.00806135	0	0.0333436	0	0.00161839	0	0.0389124	0.00102788	0.323663	0.0110407	0	0.000870197	0	0.000260553	0.023866	0	0	0.412992	0	0.722064	0.691855
GSM518776	0	0.00760911	0	0.133533	0.0594893	0	0.010122	0.000687122	0.0399883	0	0.090799	0	0.390674	0.0237892	0	0	0	0	0.00137218	0	0	0.241937	0	0.688567	0.72771
GSM518777	0.0655334	0	0.0250949	0.0643156	0.0403255	0.0699041	0.0194084	0	0.0375432	0	0.0112806	0.0193037	0.232227	0.093822	0	0.0144694	0	0	0.0073398	0	0	0.299432	0	0.598442	0.80066
GSM518778	0	0.0205018	0	0.0868543	0.0890674	0.0457752	0.0254301	0	0.0130965	0	0.0348146	0.013357	0.303875	0.0330916	0	0	0	0	0.0321913	0	0	0.301945	0	0.713354	0.707537
GSM518779	0.0332025	0	0.00525605	0.139614	0.00601496	0.107879	0.012731	0	0.030878	0	0.0108727	0.0475687	0.19086	0.0337417	0	0.0188914	0	0.00800927	0.0377484	0	0	0.316732	0	0.574094	0.818316
GSM518780	0	0.024184	0	0.153798	0.0222253	0.0107395	0.00782194	0.00119046	0.0289688	0	0.0121703	0.0276003	0.243349	0.0159076	0	0	0	0	0.00105667	0	0	0.450988	0	0.699896	0.714816
GSM518781	0.0105644	0	0	0.0721559	0.0456156	0.000730073	0.024666	0	0.0290589	0	0.0799401	0	0.258713	0.0196491	0	0	0	0	0.0133666	0	0	0.44554	0	0.677788	0.736308
GSM518782	0	0.0249014	0	0.0740929	0.0826809	0.100891	0.0257473	0	0	0	0.115079	0	0.222735	0.0112153	0	0	0	0	0	0	0	0.342656	0	0.702026	0.716505
GSM518783	0.0281176	0	0.0190362	0.0723782	0.064694	0.0506967	0.036819	0	0.0329297	0	0.00605989	0.0177123	0.275122	0.0549223	0	0	0	0.000639736	0.0265518	0	0	0.31432	0	0.678911	0.737495
GSM518784	0.0726638	0	0.0184849	0.0903483	0.0219066	0.0138947	0.0850333	0.00934279	0.0304579	0	0.0436733	0.00941624	0.149104	0.0493502	0	0.0231433	0	0.00844622	0.019184	0	0	0.355551	0	0.617313	0.787282
GSM518785	0	0.0441019	0	0.310287	0	0	0.0494777	0	0.0298522	0	0.01713	0.0265253	0.253982	0.0430241	0	0	0	0	0.0237969	0	0	0.201823	0	0.607824	0.795925
GSM518786	0	0.0617742	0	0.168393	0.0715855	0	0.0282923	0	0.0134981	0	0.0271258	0.0231685	0.350307	0.0277335	0	0	0	0	0.0170702	0	0	0.211051	0	0.676219	0.743402
GSM518787	0	0.0591784	0	0.0956689	0.0807782	0.164616	0.0216689	0	0	0.0261781	0.0312198	0	0.23665	0.00659097	0	0	0	0	0.00710079	0	0	0.27035	0	0.652674	0.76107
GSM518788	0	0.0224987	0	0.116904	0.0725041	0.0696154	0.0231124	0	0	0	0.0416203	0.0189747	0.306669	0.0229539	0	0	0	0	0.0347504	0	0	0.270397	0	0.65948	0.754062
GSM518789	0	0.04071	0	0.10591	0.0785029	0.10294	0.0430428	0	0	0	0.0399449	0.00731622	0.307154	0.00313338	0	0	0	0	0.0108559	0	0	0.26049	0	0.652469	0.760087
GSM518790	0.0126667	0	0	0.212441	0	0	0.0114307	0	0.0216507	0	0.0568266	0	0.424178	0.0195857	0	0	0	0.00164835	0.00412006	0	0	0.235452	0	0.75417	0.666927
GSM518791	0.0614366	0	0.016179	0.0863284	0.0612293	0	0.0555075	0	0.00514757	0.00140365	0	0.0499636	0.264527	0.0311611	0	0	0	0.0123592	0.0536513	0	0	0.301106	0	0.599395	0.799939
GSM518792	0	0.0263316	0	0.14454	0.108949	0.0591476	0.00333062	0	0.00331751	0	0.05049	0.0185025	0.273072	0.0498985	0	0	0	0	0.00803453	0	0	0.254386	0	0.637523	0.771838
GSM518793	0	0.0517658	0.00837831	0.0601373	0.0729179	0.00902866	0.0513804	0	0.00244493	0	0.0203646	0.0597928	0.081369	0.0323255	0	0.00319113	0	0.00303548	0.0273055	0	0	0.516563	0	0.719213	0.69567
GSM518794	0.0456691	0	0.0304954	0.0830898	0.0695674	0.155631	0.0451894	0	0.015789	0	0	0.0324466	0.135357	0.0322366	0	0	0	0.00999774	0.0174644	0	0	0.327067	0	0.640353	0.77156
GSM518795	0	0.00295222	0	0.123999	0.0469125	0.0540735	0.0145592	0	0.0257732	0	0.076215	0.00198143	0.372984	0.0377644	0	0	0	0	0.0193294	0	0.00223279	0.221223	0	0.626332	0.779485
GSM518796	0	0.0297516	0	0.0809705	0.0880036	0.00769911	0.0223693	0	0.0319035	0	0.0761646	0.00301879	0.390016	0.0129976	0	0.00128662	0	0	0.0324835	0	0	0.223335	0	0.678218	0.738904
GSM518797	0	0.0333408	0	0.170234	0.0178064	0.0135936	0.0141992	0	0.00414139	0	0.0301231	0.0385226	0.209697	0.0209836	0	0	0	0	0.00373965	0	0	0.443619	0	0.641418	0.769567
GSM518798	0.0812046	0	0.0196874	0.173764	0.009475	0	0.0144659	0	0.0376022	0	0.0121383	0.0465141	0.148886	0.0685676	0	0.018252	0	0.00947931	0.0225831	0	0	0.33738	0	0.617536	0.787243
GSM518799	0	0.0324128	0	0.147079	0.0752614	0	0.0554955	0	0.0169655	0	0.045762	0.000651177	0.245271	0.050876	0	0	0	0	0.0231408	0	0	0.307085	0	0.634696	0.773416
GSM518800	0	0.0339944	0	0.0562293	0.0461293	0.06124	0.0203913	0	0.00642365	0	0.0542148	0	0.507255	0.0499173	0	0	0	0	0.00857307	0	0	0.155632	0	0.685432	0.730688
GSM518801	0	0.0311992	0	0.0474501	0.0329902	0.061233	0.0192869	0	0	0	0.0441006	0	0.352562	0.0442803	0	0	0	0	0.020481	0	0	0.346417	0	0.714052	0.700701
GSM518802	0	0	0.0145857	0.0452064	0.0503871	0	0.0564486	0.0222445	0.00932318	0	0.00179882	0.0600678	0.211587	0.0620596	0	0	0	0	0.0564814	0	0	0.40981	0	0.695073	0.719591
GSM518803	0.017214	0	0.0186968	0.0641852	0.0382866	0.0946635	0.0576327	0	0.0186764	0	0.0361808	0	0.424621	0.0539624	0	0	0	0	0.0254474	0	0	0.150433	0	0.592726	0.805544
GSM518804	0	0.0198263	0	0.052358	0.0452313	0.0298957	0.0165733	0	0.0240914	0	0.12277	0	0.360185	0.00906369	0	0	0	0	0.0199675	0	0	0.300038	0	0.681319	0.732483
GSM518805	0.000204639	0	0	0.0799058	0.0572764	0	0.0216947	0.000391605	0.00559412	0	0.0326481	0.0112796	0.214949	0.0112814	0	0.00050651	0	0	0.0223587	0	0	0.54191	0	0.766808	0.643009
GSM518806	0	0.0283691	0	0.0911959	0.00940512	0.0668658	0.034715	0	0.00978984	0	0.0454655	0	0.46785	0.0744023	0	0	0	0	0.0308039	0	0	0.141138	0	0.624637	0.781339
GSM518807	0	0.0291913	0	0.147115	0.0531667	0.00876402	0.010398	0	0.008984	0	0.0509891	0.0248754	0.229678	0.0104671	0	0.000486892	0	0.000229858	0.0157609	0	0	0.409893	0	0.678462	0.734826
GSM518808	0	0.0148621	0	0.124381	0.0780354	0.120462	0.0144694	0	0	0	0	0.051067	0.261546	0.00182567	0	0	0	0	0.00641857	0	0	0.326932	0	0.705359	0.712889
GSM518809	0	0.0501202	0	0.207137	0.0164816	0.0320242	0.0361233	0	0	0	0.00275635	0.046887	0.33006	0.000395423	0	0.00145742	0	0	0.00354777	0	0	0.27301	0	0.673204	0.741465
GSM518810	0	0.0339955	0	0.156919	0.0939109	0.0145149	0.0199353	0	0	0	0.0336323	0	0.354844	0.00359901	0	0	0	0	0.00766887	0	0	0.28098	0	0.716024	0.703236
GSM518811	0	0.0251238	0	0.0816877	0.060314	0.0743181	0.0152552	0	0.00289879	0	0.0656016	0	0.267238	0.0121575	0	1.15e-05	0	0	0.00426729	0	0	0.391127	0	0.649955	0.760022
GSM518812	0	0.00153336	0	0.0617662	0.0587839	0	0.0338019	0	0.0172744	0	0.0546225	0.00157711	0.288079	0.031889	0	0	0	0	0.0344238	0	0	0.416249	0	0.732436	0.681463
GSM518813	0	0.0736365	0	0.0639196	0.0794663	0.0699568	0.0385651	0	0.00256305	0	0.0751134	0	0.226659	0.0457658	0	0	0	0	0.0120496	0	0	0.312305	0	0.628309	0.778527
GSM518814	0.018147	0	0.0235227	0.110582	0.0266965	0	0.0818805	0	0.00275583	0	0.0780094	0.0114348	0.378763	0.0219174	0	0.00780984	0	0	0.0425213	0	0.0122982	0.183661	0	0.601179	0.799538
GSM518815	0	8.04e-06	0	0.0508708	0.101302	0	0.0204446	0	0.0108762	0	0.0287572	0	0.282001	0.0298157	0	0	0	0	0.0166149	0	0	0.459309	0	0.732517	0.680767
GSM518816	0.0294589	0	0	0.0520457	0	0.00886336	0.0161078	0	0.0254624	0	0.040268	0	0.245872	0.0260362	0	0.000697493	0	0	0.0173309	0	0	0.537857	0	0.754204	0.658742
GSM518817	0.00368481	0.000848291	0	0.0746034	0.0178455	0	0.0133512	0	0.00177805	0	0.031876	0	0.445082	0.0029006	0	0	0	0	0.0288797	0	0	0.379151	0	0.715191	0.699805
GSM518818	0	0.0434172	0	0.122258	0.0214749	0.0149586	0.0324318	0	0.00926898	0	0.0540553	0.00295667	0.228825	0.022052	0	0	0	0	0.0174486	0	0	0.430853	0	0.650873	0.75989
GSM518819	0	0.0225612	0	0.0695988	0.0199702	0.0455603	0.0329212	0	0.0232655	0	0.067443	0	0.368529	0.0274333	0	0	0	0	0.00997189	0	0	0.312746	0	0.652666	0.757066
GSM518820	0.0554064	0	0.0157453	0.111722	0.0353446	0.0715035	0.045456	0	0.0332626	0	0	0.0307828	0.19464	0.0402906	0	0	0	0.0114398	0.0271111	0	0	0.327295	0	0.615063	0.788837
GSM518821	0	0.0326773	0	0.0589536	0.0685413	0	0.0221867	0	0.0087497	0	0.0187021	0	0.373773	0.0536953	0	0	0	0.0226275	0.0118544	0	0	0.328239	0	0.750079	0.665451
GSM518822	0	0	0.0322183	0.192073	0	0.0578915	0.051727	0	0.0148195	0	0	0.0672034	0.254541	0.00623389	0	0	0	0.0104987	0	0	0	0.312795	0	0.658646	0.753881
GSM518823	0	0.0323407	0	0.0665644	0.0586145	0.0314331	0.0292546	0	0.00128137	0	0.0714501	0	0.402167	0	0	0	0	0.00137043	0.0180496	0	0	0.287474	0	0.712141	0.70425
GSM518824	0.0084199	0	0.0215602	0.0598036	0.0444178	0	0.0343356	0	0.0152504	0.00803874	0	0.0153658	0.330092	0.0512173	0	0	0	0.00977664	0.0300329	0	0	0.371689	0	0.725855	0.688774
GSM518825	0.0334846	0	0.00975507	0.0476192	0.0113244	0	0.0269766	0	0.000852529	0	0.0112535	0.0272866	0.187616	0.0481453	0	0	0	0	0.0426276	0	0	0.553059	0	0.732056	0.683756
GSM518826	0	0.0225803	0	0.243212	0	0	0.0199656	0	0.0222225	0	0.0801645	0.0128064	0.220395	0.0117183	0	0.000575346	0	0	0.0145412	0	0	0.351818	0	0.687901	0.727923
GSM518827	0.0601728	0	0.00995952	0.138477	0	0.0061298	0.0346539	0.0315571	0.0352914	0	0	0.0229429	0.146468	0.0509788	0.00333259	0.00876539	0	0	0.0350434	0	0	0.416227	0	0.693306	0.723336
GSM518828	0	0.0123179	0	0.171121	0	0.0268213	0.0306082	0	0.000691819	0	0.0632093	0.00123434	0.416557	0.0117164	0	0	0	0	0.0287129	0	0	0.237009	0	0.680906	0.73388
GSM518829	0	0.0359459	0	0.0935934	0.0858831	0.0963432	0.0247553	0	0.0136285	0	0.0223536	0.0177482	0.163493	0.0350111	0	0.0053486	0	0	0.0224224	0	0	0.383473	0	0.669284	0.744248
GSM518830	0	0.0370789	0	0.0739389	0.0898596	0.0257421	0.0188936	0	0.0314127	0	0.0678933	0.0288803	0.182775	0.0450073	0	0.00291945	0	0	0.0177636	0	0	0.377835	0	0.634251	0.772922
GSM518831	0	0.0418274	0	0.174886	0.133305	0	0.0167355	0	0.0373934	0	0.0483708	0.0212084	0.25735	0.001878	0	0	0	0	0.0193639	0	0	0.247681	0	0.572727	0.819057
GSM518832	0.0148211	0	0.0240714	0.0777939	0	0.0245654	0.0552154	0.000237465	0.0172864	0	0.0242075	0.0275891	0.230965	0.0640836	0	0	0	0	0.0520332	0	0	0.38713	0	0.751303	0.668516
GSM1033587	0.0424872	0	0.0221911	0.0884359	0.040441	0.0543563	0.00850403	0	0.00331438	0	0	0.0493156	0.217845	0.0404588	0	0	0	0.00654363	0.0331261	0	0	0.392981	0	0.664594	0.747222
GSM1033588	0	0.032809	0	0.0600172	0.0583346	0	0.0355899	0	0.00873855	0	0.0678298	0	0.356877	0.00292033	0	0.00245714	0	0	0.0197155	0	0	0.354711	0	0.68043	0.732366
GSM1033589	0	0.0244731	0	0.0883077	0.0144905	0.0333487	0.0260155	0	0.00810707	0	0.0505761	0	0.325483	1.99e-05	0	0	0	0.000447052	0.00913998	0	0	0.419591	0	0.676651	0.737551
GSM1033590	0	0.0291613	0	0.0684503	0.074082	0	0.0473503	0	0.00201333	0	0.0868416	0	0.340264	0.0298889	0	0.00261301	0	0	0.0277319	0	0.00549845	0.286104	0	0.683805	0.73209
GSM1033591	0	0.0245901	0	0.108503	0.0195612	0.107779	0.0341118	0	0	0	0.0433746	0.00889722	0.190758	0.0165605	0	0	0	0	0.0203468	0	0	0.425518	0	0.694182	0.720457
GSM1033592	0.0549814	0	0.00898598	0.0821015	0	0.0460575	0.0356564	0	0.0232828	0	0	0.0169346	0.378472	0.0110994	0	0	0	0.0120341	0.0337911	0	0	0.296604	0	0.709111	0.708244
GSM1033593	0	0.0342746	0	0.0988428	0.0556464	0.0302257	0.0297504	0	0	0	0.00879652	0.0720367	0.237877	0.0414526	0	0	0	0	0	0.0456161	0	0.345481	0	0.650581	0.759498
GSM1033594	0.0580223	0	0.0330998	0.0975296	0.0131987	0.0469472	0.038693	0	0.0310586	0	0.0293868	0.0267581	0.203269	0.0280478	0	0	0	0.012039	0.0212734	0	0	0.360677	0	0.685194	0.732719
GSM1033595	0	0.0322414	0	0.178402	0.0311989	0.0882529	0.039619	0	0	0	0.0606529	0.00377177	0.287477	0.00311165	0	0.00195534	0	0	0.0147943	0	0	0.258523	0	0.694574	0.727471
GSM1033596	0	0	0	0.125886	0.0613304	0.00773283	0.0595701	0	0.0122426	0	0.054829	0	0.304385	0.0272274	0	0.010013	0	0	0.0329133	0	0	0.303871	0	0.650447	0.759863
GSM1033597	0.0381076	0	0.0218005	0.117149	0.0230117	0.00578075	0.00556403	0	0.0409604	0	0	0.0330201	0.254023	0.0656253	0	0.0189748	0	0	0	0.0199079	0	0.356075	0	0.676833	0.736884
GSM1033598	0.0339478	0	0.0273797	0.157176	0.0576672	0.0199717	0.0261112	0	0.0351564	0	0	0.0295188	0.256527	0.0169981	0	0.0206913	0	0.00805751	0.026959	0	0	0.283838	0	0.64806	0.764865
GSM1033599	0	0.0274084	0	0.0673711	0.0940503	0	0.0440135	0	0.0200368	0	0.0204214	0.0128821	0.27423	0.0451433	0	0.00193806	0	0	0.0303585	0	0	0.362147	0	0.658449	0.752181
