# Supplementary material for: Identification of potential M2 macrophage-associated diagnostic biomarkers in coronary artery disease
Source: Biosci Rep. 2022 Dec 12;42(12):BSR20221394. doi: 10.1042/BSR20221394 (PMC9744721; doi:10.1042/BSR20221394)
Supplement: Supplementary Tables S1-S6 [file BSR-2022-1394_supp1.zip › BSR-2022-1394_suppST3.csv]

Supplementary Table 3.DElncRNAs in GSE113079
	logFC	AveExpr	t	P.Value	adj.P.Val	B
DUX4	1.276936589	-0.934983979	19.59136151	2.35E-42	7.70E-39	85.77997606
IGSF9B	0.985758065	1.557980851	19.40737338	6.28E-42	1.03E-38	84.80807081
HES6	1.268366539	3.085934068	17.97472941	1.54E-38	1.69E-35	77.09212128
OPN4	1.795965845	-1.450169845	17.58356886	1.36E-37	1.11E-34	74.94068705
SPDYE4	1.127311156	-2.211475177	15.83209319	2.86E-33	1.88E-30	65.08632597
DCUN1D1	1.004992483	0.354027498	15.7550096	4.47E-33	2.45E-30	64.64481839
SCN9A	0.95007466	0.571031834	15.37181613	4.14E-32	1.94E-29	62.44103135
GOLGA2	0.710467204	1.300322695	15.30831329	5.99E-32	2.46E-29	62.07441006
LCE1A	1.07168524	0.260694802	15.17192832	1.33E-31	4.84E-29	61.28570454
PCDHB8	1.177169942	-2.435342775	15.0571904	2.60E-31	8.53E-29	60.620819
NMNAT2	1.866523188	-2.474408192	15.02574704	3.12E-31	8.96E-29	60.43839659
PRAMEF12	1.166172339	-1.284926667	15.01756961	3.28E-31	8.96E-29	60.39093928
SPACA5	1.176219758	-1.553216312	14.95738055	4.66E-31	1.18E-28	60.04144695
CHMP6	0.7846209	1.871900625	14.89020068	6.92E-31	1.62E-28	59.65097367
GPR150	0.805624328	2.927723404	14.83234907	9.72E-31	2.13E-28	59.31439536
KITLG	1.435174602	-1.909305628	14.66758533	2.56E-30	5.25E-28	58.35419577
ODF4	1.202731724	-1.934197117	14.60565335	3.69E-30	7.12E-28	57.99266872
PLEKHN1	1.003595171	1.403546312	14.517725	6.19E-30	1.13E-27	57.47883527
SLC38A1	-0.933415478	2.037696488	-14.46655351	8.38E-30	1.45E-27	57.17950673
SLC4A1	1.070905736	-1.281078767	14.37913456	1.40E-29	2.30E-27	56.66765738
RNF125	-1.306435583	0.283718028	-14.33832665	1.79E-29	2.79E-27	56.42851317
PRAMEF7	0.943013306	-1.663033333	14.15144987	5.41E-29	8.07E-27	55.33172266
ING4	0.778256753	-1.322654205	14.11801478	6.59E-29	9.41E-27	55.13521217
FAM131A	0.952538134	-1.320430623	14.00692048	1.28E-28	1.74E-26	54.48168415
CX3CL1	1.103487231	-1.533797163	13.98978161	1.41E-28	1.85E-26	54.38078358
SRPK2	-0.808488869	0.189607879	-13.89885448	2.42E-28	3.06E-26	53.84513071
CD209	0.946869338	1.449774824	13.7990098	4.39E-28	5.34E-26	53.25629512
CHIC2	-0.769582232	4.050622012	-13.78107649	4.89E-28	5.72E-26	53.15046297
C8G	0.653107574	0.639027872	13.74582565	6.03E-28	6.82E-26	52.94237168
PTK7	0.79021371	-1.230036879	13.56533508	1.77E-27	1.93E-25	51.87567878
MAFA	0.651028009	2.753584885	13.50767727	2.49E-27	2.64E-25	51.53450679
MYO1A	0.845152323	-0.476762744	13.46349148	3.25E-27	3.33E-25	51.27292063
HDAC11	0.961117971	-2.104476044	13.45576369	3.40E-27	3.36E-25	51.22715958
PSPN	0.764835859	-1.568126158	13.45166783	3.49E-27	3.36E-25	51.20290405
TMEM125	0.840197782	1.802901594	13.40338608	4.65E-27	4.36E-25	50.91691085
ARL4C	-1.040635753	2.974248227	-13.28245002	9.59E-27	8.74E-25	50.19999989
DPYSL3	0.893144989	2.902963024	13.21526441	1.43E-26	1.26E-24	49.80139391
IDI1	-1.332572547	2.081785777	-13.21220969	1.46E-26	1.26E-24	49.7832652
KCNJ13	0.813190372	0.664724463	13.16612953	1.92E-26	1.62E-24	49.50973944
FOXJ1	1.059039262	-0.459006392	13.15494581	2.06E-26	1.69E-24	49.44333893
CEP78	-1.143716263	2.798029787	-13.03846343	4.14E-26	3.31E-24	48.75140792
EXOC7	0.546582995	2.238695797	13.01414298	4.79E-26	3.74E-24	48.60686212
SYTL2	-1.419184926	0.752563484	-12.97952068	5.89E-26	4.49E-24	48.4010446
SUPT16H	-0.61712652	0.292898726	-12.95222832	6.94E-26	5.17E-24	48.23876533
SLC9A5	0.888900205	-0.631374124	12.82064367	1.53E-25	1.11E-23	47.45594979
MYOD1	0.747681452	2.552276596	12.81123449	1.62E-25	1.15E-23	47.3999479
HRC	1.177839623	-1.60484972	12.80718819	1.66E-25	1.16E-23	47.37586401
RNF19A	-0.754917339	3.161638298	-12.75354972	2.29E-25	1.56E-23	47.05654818
CATSPER3	1.017400395	-1.809127399	12.74568377	2.40E-25	1.61E-23	47.00971279
TNKS	-0.979298387	-1.927503546	-12.69736118	3.21E-25	2.10E-23	46.72194497
PRPF40B	0.721936811	1.077392374	12.66543025	3.88E-25	2.50E-23	46.53174976
SOCS2	-1.384978734	-2.87835979	-12.64450312	4.40E-25	2.78E-23	46.40708065
PCSK1N	1.075716046	3.418179611	12.58700792	6.22E-25	3.85E-23	46.0644965
BRD4	-0.809912032	0.307965478	-12.57842488	6.55E-25	3.98E-23	46.01334631
C9orf139	0.763907954	0.401116766	12.54532659	7.99E-25	4.77E-23	45.81607929
JRK	0.577378226	1.149215603	12.50799814	1.00E-24	5.86E-23	45.59356472
GPR182	0.830047715	0.459784113	12.47577728	1.21E-24	6.99E-23	45.40146737
ATP1A4	1.474212876	-0.290195524	12.45531135	1.37E-24	7.77E-23	45.27943828
CRIPT	-0.617261425	3.129099291	-12.42298494	1.67E-24	9.28E-23	45.08667023
MCM3AP	-0.612675099	1.299367278	-12.36536863	2.36E-24	1.29E-22	44.74303615
CRADD	-0.644393952	-1.344004965	-12.35504205	2.51E-24	1.35E-22	44.68143913
VDR	0.645555933	1.219228755	12.34849125	2.61E-24	1.38E-22	44.64236318
MYBPH	1.12603477	-1.8896645	12.33825138	2.78E-24	1.45E-22	44.58127993
LRRN2	1.136739259	0.883575302	12.30954526	3.30E-24	1.69E-22	44.4100304
LCE1C	0.818709912	1.161644037	12.24326584	4.92E-24	2.46E-22	44.01457684
OR2AG1	1.255134677	-2.419436879	12.24218333	4.96E-24	2.46E-22	44.00811749
RORA	-1.25366	2.748951487	-12.23312802	5.23E-24	2.56E-22	43.95408354
SH3KBP1	-0.8960663	1.833785052	-12.23054675	5.32E-24	2.56E-22	43.93868057
KRTAP6-1	1.144344086	-2.612219858	12.19423626	6.61E-24	3.15E-22	43.72199844
B4GALNT1	0.930149866	-2.171184397	12.17463208	7.44E-24	3.49E-22	43.60500315
MFSD2B	0.823316147	1.106060872	12.17095573	7.61E-24	3.52E-22	43.58306257
NPAS1	0.912974844	-0.109997701	12.16062422	8.10E-24	3.69E-22	43.52140284
MEAF6	-0.783770299	0.859494119	-12.156609	8.30E-24	3.73E-22	43.49743919
PWP1	-0.989326304	-0.470263364	-12.10819264	1.11E-23	4.92E-22	43.2084652
SBDS	-1.064585842	-0.347716078	-11.98780803	2.29E-23	1.00E-21	42.48985134
MTRNR2L7	0.861150462	-0.376771201	11.98429647	2.34E-23	1.01E-21	42.46888824
DDX3Y	-0.998369255	2.543314624	-11.96047146	2.70E-23	1.15E-21	42.32665713
TMCC2	1.037700901	-0.871511064	11.87107958	4.63E-23	1.95E-21	41.79298619
NR2C1	-0.86170722	0.348734085	-11.85921785	4.98E-23	2.07E-21	41.72217052
KCNMB1	0.932831277	0.790347943	11.85622353	5.07E-23	2.08E-21	41.70429413
CCDC115	-0.761386385	0.135924446	-11.85317781	5.16E-23	2.09E-21	41.6861109
CEBPE	0.85520207	-0.689384716	11.84677038	5.36E-23	2.15E-21	41.64785793
MRPL9	-0.938035814	1.073380091	-11.79335059	7.40E-23	2.93E-21	41.3289386
KLRB1	-1.051507432	2.371308808	-11.71878763	1.16E-22	4.53E-21	40.88380857
SMARCAD1	-1.00789211	1.120851348	-11.71649692	1.18E-22	4.54E-21	40.87013377
RGS12	0.818565095	0.176616461	11.69690032	1.32E-22	5.00E-21	40.75315016
PRKCQ	-0.965610168	0.331127331	-11.69657854	1.33E-22	5.00E-21	40.75122932
SYTL3	-0.904717035	0.63656966	-11.67190845	1.54E-22	5.74E-21	40.60396307
NFKB1	-0.753683549	0.179121972	-11.66909928	1.56E-22	5.77E-21	40.58719426
TOE1	-0.582303582	0.725795375	-11.66436347	1.61E-22	5.87E-21	40.55892483
XCR1	0.794141689	1.389925009	11.56852592	2.87E-22	1.03E-20	39.98689167
FOXK1	-0.779266327	-0.113723452	-11.54308869	3.34E-22	1.18E-20	39.83508091
PLEC	0.736253844	-0.525786483	11.54280053	3.35E-22	1.18E-20	39.83336116
PDE6C	0.715432203	-0.805502273	11.53969215	3.41E-22	1.19E-20	39.81481082
OR5AS1	0.909354403	-0.32695722	11.47205511	5.13E-22	1.77E-20	39.41119974
PIP4K2A	-0.673026882	1.741088652	-11.46330491	5.40E-22	1.85E-20	39.35899018
SLC41A1	-0.905693956	-2.259464383	-11.4265838	6.74E-22	2.26E-20	39.13990268
WDR61	-0.749487417	-0.825478524	-11.42539388	6.79E-22	2.26E-20	39.13280374
PCOLCE2	0.764266685	-1.18852013	11.42490819	6.81E-22	2.26E-20	39.12990619
KRTAP10-8	0.918105511	-1.802503546	11.30026395	1.44E-21	4.69E-20	38.38646437
CXorf49B	0.811247843	-0.121678511	11.30001168	1.44E-21	4.69E-20	38.38496005
RNF2	-0.672550929	1.663388967	-11.28090138	1.62E-21	5.21E-20	38.2710098
ZRANB3	-0.527584533	0.289021004	-11.27580773	1.67E-21	5.32E-20	38.2406392
DNAJB5	0.709199228	-0.925985485	11.26544542	1.78E-21	5.61E-20	38.1788567
AKNA	-0.857415726	1.373782979	-11.25411752	1.90E-21	5.95E-20	38.11132052
HEPACAM	0.93890797	-1.066843191	11.23054965	2.19E-21	6.79E-20	37.97082206
HIPK2	-0.796893297	0.498534048	-11.21694073	2.38E-21	7.30E-20	37.88970072
RBM27	-0.562229579	0.976876277	-11.19450908	2.73E-21	8.28E-20	37.75600021
TATDN3	0.512200941	2.206730496	11.10581134	4.65E-21	1.40E-19	37.22748975
ESRRA	0.526899065	-0.25294083	11.08707654	5.20E-21	1.55E-19	37.11589213
LYNX1	1.363497984	-3.255234043	11.08424501	5.29E-21	1.56E-19	37.09902667
ARHGDIG	0.996245699	-1.890985106	11.03455317	7.13E-21	2.09E-19	36.80309589
FERD3L	0.987723877	-2.034730739	11.0292377	7.37E-21	2.14E-19	36.77144626
TRPV2	-0.654486189	1.891012494	-11.02764141	7.44E-21	2.14E-19	36.76194177
SUDS3	-0.644491541	0.107888037	-10.9928086	9.17E-21	2.62E-19	36.55456874
POLG	-0.676338611	2.151407389	-10.96332405	1.09E-20	3.10E-19	36.37907536
DPM3	0.588872754	1.634707857	10.93853198	1.27E-20	3.56E-19	36.23154089
ABCB1	-1.008063128	-0.365534481	-10.90837453	1.52E-20	4.23E-19	36.05211479
KPRP	0.886633468	-1.484428369	10.89639594	1.64E-20	4.51E-19	35.98085794
USP19	-0.507835261	-0.636024658	-10.89155058	1.68E-20	4.61E-19	35.95203636
ZBTB11	-1.223074169	-1.370762214	-10.8676704	1.94E-20	5.27E-19	35.81000651
AMH	0.641065834	-2.485814262	10.8198114	2.59E-20	6.97E-19	35.52544393
PPT2	-1.003108301	-3.753776126	-10.79220972	3.06E-20	8.16E-19	35.36138119
ZBTB39	-0.581575528	-0.401379924	-10.76088927	3.69E-20	9.77E-19	35.17526292
LCN1	1.008568145	-1.822628369	10.7557517	3.81E-20	9.99E-19	35.1447385
MYL7	0.751161858	-1.577741547	10.71973352	4.73E-20	1.23E-18	34.93078074
SLC25A12	-0.548773721	0.225141274	-10.68520139	5.81E-20	1.50E-18	34.72571947
PRPF38B	-0.604770515	1.421513218	-10.68391185	5.86E-20	1.50E-18	34.71806317
ZFP1	-1.230235625	-2.789760428	-10.68207076	5.92E-20	1.51E-18	34.7071324
PHF1	-0.646115979	2.464343126	-10.65715053	6.88E-20	1.74E-18	34.55919712
ELF1	-0.767315188	5.016794326	-10.64415032	7.43E-20	1.86E-18	34.48203813
BTNL3	0.977489001	-1.55763493	10.59815802	9.79E-20	2.43E-18	34.20914751
ATG16L1	-0.770798567	0.477278028	-10.58986311	1.03E-19	2.54E-18	34.15994469
DCAF12L2	0.963193414	-2.42747305	10.58358922	1.07E-19	2.62E-18	34.12273287
MYF5	1.583469061	-2.65850718	10.5519295	1.29E-19	3.13E-18	33.93499099
SMC5	-1.113037769	0.670147872	-10.55127419	1.30E-19	3.13E-18	33.93110571
EVX1	0.592527706	-0.148011145	10.54828742	1.32E-19	3.16E-18	33.91339776
ABHD15	-0.615148931	-0.767013404	-10.54697037	1.33E-19	3.16E-18	33.90558937
DTHD1	-1.261042984	0.939702411	-10.50235018	1.74E-19	4.08E-18	33.6411204
CPNE7	0.66885918	0.531920688	10.50196861	1.74E-19	4.08E-18	33.63885934
KRT77	0.75895416	-0.104956922	10.46454104	2.18E-19	5.07E-18	33.41712897
GIPR	0.718048387	-2.117893617	10.44356245	2.47E-19	5.71E-18	33.29289004
UNC119B	-0.692318691	-1.323807	-10.40594763	3.09E-19	7.10E-18	33.07020904
MT3	0.539783258	1.095885826	10.37458666	3.73E-19	8.50E-18	32.8846321
LY6G6D	0.740344758	-2.391666667	10.37181913	3.79E-19	8.59E-18	32.86825898
ATG12	-0.832575803	1.337738498	-10.36369507	3.98E-19	8.95E-18	32.82019926
C1orf229	0.717685081	2.720637589	10.34304675	4.51E-19	1.01E-17	32.6980726
PTS	-0.991654727	-0.839133395	-10.33308209	4.78E-19	1.06E-17	32.63914756
KRTAP5-7	1.062106855	-3.188815603	10.32996738	4.87E-19	1.07E-17	32.62073064
SNORD124	0.513973253	-0.869558865	10.31299915	5.39E-19	1.18E-17	32.5204131
CHTOP	-0.542928268	0.800107064	-10.26532448	7.17E-19	1.56E-17	32.238682
KLRF1	-1.185917957	0.129082128	-10.25804972	7.49E-19	1.62E-17	32.19570869
ANKRD44	-0.503046275	4.293506354	-10.2543947	7.65E-19	1.64E-17	32.17411953
KCNJ11	1.215672673	-3.095123168	10.25218041	7.75E-19	1.65E-17	32.1610409
THEM5	0.741295982	0.340164674	10.25058556	7.83E-19	1.66E-17	32.15162125
GTF3A	-0.600135297	2.046868103	-10.24905752	7.90E-19	1.66E-17	32.14259639
TOR1AIP1	-1.131704769	-0.261858092	-10.23896847	8.39E-19	1.75E-17	32.08301365
PPY	0.818556342	-2.844375509	10.23430555	8.63E-19	1.79E-17	32.0554789
B3GAT3	0.376191734	1.608870213	10.20932834	1.00E-18	2.07E-17	31.90801898
PAFAH1B3	0.505178337	0.445040542	10.1955644	1.09E-18	2.23E-17	31.82678293
BZW1	-0.636207124	1.553353191	-10.18334759	1.17E-18	2.38E-17	31.75469218
PITPNC1	-0.65622347	1.208017062	-10.17853715	1.20E-18	2.44E-17	31.72630963
PDCL3	-0.809890228	-0.370142552	-10.17480096	1.23E-18	2.48E-17	31.70426686
EML2	0.545099927	-0.208163742	10.1671809	1.29E-18	2.57E-17	31.6593138
MPHOSPH8	-0.681947913	-0.12437503	-10.15091834	1.42E-18	2.82E-17	31.56339348
SLU7	-0.594459045	-0.3358467	-10.14973448	1.43E-18	2.82E-17	31.55641174
PUM2	-0.489695565	2.940446809	-10.12959737	1.61E-18	3.16E-17	31.43767397
ADRA2C	0.455099022	2.133725801	10.11930838	1.71E-18	3.34E-17	31.37701974
ZFAND4	-0.885906645	-1.050955584	-10.11484083	1.76E-18	3.41E-17	31.35068633
PPP1R14A	0.72128756	0.909863901	10.11292698	1.78E-18	3.43E-17	31.33940592
NCCRP1	0.754221579	0.107384901	10.1010419	1.91E-18	3.66E-17	31.26936198
PNMA3	0.705231678	1.269440935	10.08476419	2.10E-18	4.01E-17	31.17345198
GRXCR2	0.691176051	-0.35148834	10.05376507	2.53E-18	4.80E-17	30.99087177
FNBP1	-0.70034328	0.973213121	-10.03683005	2.80E-18	5.27E-17	30.89116637
RPS16P5	-0.926959261	0.980340922	-9.999601078	3.49E-18	6.54E-17	30.67207935
ARHGAP22	0.706229579	-1.770879907	9.945328688	4.82E-18	8.98E-17	30.35294546
OR1F1	0.867585767	-0.453340048	9.942548431	4.90E-18	9.08E-17	30.33660511
RBL2	-0.617258737	2.62351773	-9.933948955	5.16E-18	9.50E-17	30.2860687
PSMG2	-0.562061156	2.384049645	-9.91974608	5.61E-18	1.03E-16	30.20261993
SKAP2	0.868189866	1.492308369	9.908724056	5.99E-18	1.09E-16	30.13787494
CMPK1	-0.839696252	0.007914076	-9.888541787	6.75E-18	1.22E-16	30.01935501
PCM1	-0.896773328	1.205551718	-9.878403291	7.17E-18	1.29E-16	29.95983352
ELMOD2	-1.09821956	-3.405907589	-9.856407404	8.17E-18	1.46E-16	29.83073775
NSUN4	-0.506058365	-0.248366096	-9.837101179	9.16E-18	1.63E-16	29.71747182
SCAI	-1.054503143	-1.341543311	-9.832969044	9.39E-18	1.66E-16	29.69323477
FGF17	0.78787966	-2.408782352	9.830662307	9.52E-18	1.68E-16	29.67970542
CEP95	-0.624051071	1.286411943	-9.825025635	9.84E-18	1.73E-16	29.64664804
CAPN2	-0.760819183	1.656094332	-9.808992772	1.08E-17	1.89E-16	29.55263973
SLC35F5	-0.941964806	-0.631137878	-9.79778956	1.16E-17	2.01E-16	29.48696728
EIF5A2	-0.89665457	-2.696035461	-9.796413441	1.17E-17	2.01E-16	29.47890156
PCDHA7	0.814463602	-0.762908936	9.780395752	1.28E-17	2.19E-16	29.38503448
COL4A1	0.633222059	2.788709554	9.78012425	1.28E-17	2.19E-16	29.38344367
IQCF2	0.62561637	-0.044954624	9.778379957	1.30E-17	2.21E-16	29.37322358
RRAS2	-0.853553306	0.897238865	-9.773752016	1.33E-17	2.26E-16	29.34610945
MAP4K5	-1.153018092	-0.766819301	-9.769497853	1.37E-17	2.30E-16	29.32118739
RAB17	0.686434848	-1.028353457	9.763295346	1.42E-17	2.37E-16	29.28485518
PRPS2	-0.883528821	-1.086697586	-9.762486471	1.43E-17	2.37E-16	29.28011739
DCUN1D3	-0.774336694	-3.082170213	-9.755139768	1.49E-17	2.47E-16	29.23708937
PMP22	0.784852507	-0.803240035	9.751588657	1.52E-17	2.51E-16	29.21629356
DCUN1D2	-0.757510349	-1.623888652	-9.749942334	1.54E-17	2.52E-16	29.20665296
COPS5	-0.830787202	0.839861464	-9.748427604	1.55E-17	2.53E-16	29.19778324
ASB3	-0.524403025	-0.31093865	-9.745927068	1.57E-17	2.55E-16	29.18314157
HARS2	-0.709640759	-1.088340246	-9.720515484	1.83E-17	2.95E-16	29.03438827
PRKAR2A	-0.50516917	0.909942693	-9.708206963	1.97E-17	3.16E-16	28.96236489
TMEM53	1.02157164	-1.472476596	9.706956357	1.98E-17	3.17E-16	28.95504798
PRSS38	0.713108535	2.277046099	9.70568467	1.99E-17	3.18E-16	28.94760792
GPHB5	0.982962045	-2.671657098	9.70377963	2.02E-17	3.20E-16	28.93646278
CLCNKA	0.772760215	-1.941973759	9.699876281	2.06E-17	3.26E-16	28.91362821
OLIG1	1.162634076	-1.567128311	9.697656833	2.09E-17	3.28E-16	28.90064527
EID2	-0.651650181	-1.270116925	-9.685383218	2.25E-17	3.51E-16	28.82886005
TRAF4	0.620395691	0.38791241	9.664044432	2.55E-17	3.97E-16	28.70409889
REV1	-0.622180108	-1.124924113	-9.625115789	3.21E-17	4.97E-16	28.476641
MAN1A1	-1.323740739	-0.914121844	-9.606214088	3.59E-17	5.53E-16	28.36626828
NUDT17	-0.523423387	-1.838028369	-9.59671144	3.80E-17	5.82E-16	28.31079668
RSL24D1	-0.505845109	0.078059973	-9.592229751	3.90E-17	5.95E-16	28.28463891
FAM117A	-0.460962921	0.670916441	-9.574797824	4.32E-17	6.57E-16	28.18292056
UBE2S	0.679468663	-0.099791277	9.566615006	4.54E-17	6.86E-16	28.13518599
ACTN1	0.744944435	4.913459595	9.560416025	4.70E-17	7.08E-16	28.09902999
IVL	0.478049292	2.202655179	9.556718005	4.81E-17	7.20E-16	28.07746341
RANGRF	-0.433875171	0.423384023	-9.531658253	5.57E-17	8.31E-16	27.93136438
NPDC1	0.792842306	-2.48324381	9.510141069	6.33E-17	9.39E-16	27.80598533
CCDC112	0.812731857	-0.421921984	9.505539632	6.50E-17	9.61E-16	27.77918117
ACSL5	-0.576424422	0.684194752	-9.500014397	6.72E-17	9.88E-16	27.74699951
KBTBD4	-0.579818358	-1.476142187	-9.498809346	6.76E-17	9.91E-16	27.73998125
ATIC	-1.112982072	-0.708168865	-9.491052725	7.08E-17	1.03E-15	27.69481117
CHRND	0.582003106	-1.641695172	9.472139416	7.91E-17	1.15E-15	27.58470537
RNF222	0.591622097	-0.70025617	9.471242635	7.96E-17	1.15E-15	27.57948588
PTGER2	-1.061594227	3.243589308	-9.47123166	7.96E-17	1.15E-15	27.579422
MSR1	0.678768202	-0.518978908	9.463726543	8.32E-17	1.19E-15	27.53574473
SOX13	-1.103637591	-2.508266121	-9.444623383	9.31E-17	1.33E-15	27.42460593
ADH6	0.874742462	-2.748323078	9.423060816	1.06E-16	1.50E-15	27.29921996
GTPBP8	-0.509721727	-0.633120828	-9.418324596	1.09E-16	1.53E-15	27.27168768
ALDH1L1	0.898342346	-1.323628231	9.417749513	1.09E-16	1.53E-15	27.26834486
OVCA2	-0.585107685	0.020692956	-9.41766916	1.09E-16	1.53E-15	27.2678778
NCOA5	-0.47924664	1.650598417	-9.408401506	1.15E-16	1.61E-15	27.21401375
NSMCE4A	-0.530415869	0.718657643	-9.407902062	1.15E-16	1.61E-15	27.2111113
RCAN2	0.651183824	0.388966099	9.390351448	1.28E-16	1.77E-15	27.10914108
EHBP1	-0.402275402	2.384438887	-9.388256185	1.30E-16	1.79E-15	27.09697041
MDN1	-0.719550092	-1.544546222	-9.38706769	1.31E-16	1.79E-15	27.09006713
IL20	1.157365373	-2.771793075	9.379677473	1.36E-16	1.86E-15	27.04714619
RARS2	-0.576486599	-0.235239007	-9.376556955	1.39E-16	1.88E-15	27.0290252
SLFN13	-1.000277621	-2.911297163	-9.376306386	1.39E-16	1.88E-15	27.02757019
RUNX3	-0.795439516	3.944723404	-9.37607099	1.39E-16	1.88E-15	27.0262033
PNPO	0.52132771	0.760348135	9.375223472	1.40E-16	1.88E-15	27.02128203
ANKRD39	-0.453756586	1.710859574	-9.343544263	1.69E-16	2.26E-15	26.83740568
ZNF791	-0.605638167	0.511914067	-9.319788897	1.94E-16	2.58E-15	26.69961861
C4orf48	0.468685501	0.047241511	9.308166956	2.07E-16	2.76E-15	26.632239
FOXO1	-0.731547715	1.436177305	-9.304800242	2.12E-16	2.80E-15	26.61272384
PI4KA	-0.538549806	2.52893712	-9.303345935	2.13E-16	2.81E-15	26.60429448
OR2AG2	1.077485215	-2.818609929	9.302769035	2.14E-16	2.81E-15	26.60095077
FAM76B	-0.715918952	-1.538622695	-9.284738209	2.38E-16	3.11E-15	26.49646963
SLC22A14	0.590825269	-1.900723404	9.269805447	2.60E-16	3.38E-15	26.40997777
THAP6	-1.141376438	-1.63213234	-9.243993357	3.02E-16	3.92E-15	26.26055235
CNPY2	-0.466616897	0.770778069	-9.234393615	3.20E-16	4.13E-15	26.20500595
CD70	0.529260081	3.097815603	9.224208208	3.39E-16	4.36E-15	26.14608642
PAK2	-2.27843743	-2.418328823	-9.216683711	3.54E-16	4.54E-15	26.10256986
AIFM3	0.654743456	-0.649087761	9.210163223	3.68E-16	4.69E-15	26.06486698
PPP1R16B	-0.820712846	0.626086595	-9.20975734	3.69E-16	4.69E-15	26.0625203
DKKL1	0.532126606	1.907282558	9.199008864	3.93E-16	4.98E-15	26.00038558
TATDN2	-0.4319466	-0.034002432	-9.19651505	3.99E-16	5.03E-15	25.98597196
MBTPS1	-0.510429435	2.958021277	-9.194046155	4.05E-16	5.09E-15	25.97170334
APC	-0.853798402	-2.490399506	-9.163045668	4.85E-16	6.07E-15	25.79262315
ZBTB2	-0.3901538	0.860281815	-9.158931562	4.97E-16	6.20E-15	25.76886881
PURB	-0.53763289	2.987217125	-9.151370705	5.19E-16	6.45E-15	25.72522048
RABEPK	-0.517588911	-1.176111348	-9.149719601	5.24E-16	6.49E-15	25.71569
ZBTB9	-0.793990872	-0.847714474	-9.149120059	5.26E-16	6.49E-15	25.71222945
GPD1L	-0.629368083	0.675150068	-9.146931348	5.33E-16	6.55E-15	25.69959668
RSRC2	-0.572671691	1.204323	-9.141307844	5.51E-16	6.74E-15	25.66714262
SUMF2	-0.516997754	0.179188638	-9.130770861	5.86E-16	7.14E-15	25.606346
C10orf53	0.539397984	1.550643972	9.129486514	5.90E-16	7.17E-15	25.59893678
ZNF25	-1.069414806	-4.383390733	-9.12686086	5.99E-16	7.25E-15	25.58379057
PHYHIP	0.719176031	-1.089055251	9.107717252	6.70E-16	8.08E-15	25.473394
UTY	-0.486309793	1.81319739	-9.090921635	7.39E-16	8.88E-15	25.37658759
NCL	-0.444347209	2.876833138	-9.086938795	7.56E-16	9.06E-15	25.35363821
C8orf76	-0.52778875	0.388197457	-9.085080766	7.65E-16	9.12E-15	25.34293304
RC3H1	-0.420229772	0.650154255	-9.059251452	8.89E-16	1.06E-14	25.19417547
CDH4	0.704305149	-0.076351434	9.055465087	9.09E-16	1.08E-14	25.17237829
ELF2	-0.626350692	0.585552159	-9.029097161	1.06E-15	1.25E-14	25.02065212
NUP54	-0.847517265	-1.743189471	-9.021155999	1.11E-15	1.30E-14	24.97498044
C5orf58	-0.987618952	-2.991595745	-9.019792168	1.12E-15	1.31E-14	24.96713778
TXNDC17	0.357230349	0.760187518	9.018801741	1.12E-15	1.31E-14	24.96144258
RFX4	1.066517835	-4.239333181	9.016355848	1.14E-15	1.32E-14	24.94737878
CLTCL1	0.515376373	1.557127303	9.01613248	1.14E-15	1.32E-14	24.94609448
OR4F15	0.903797715	-3.111148936	9.002735722	1.24E-15	1.43E-14	24.8690825
ERGIC2	-1.01641395	-0.595647395	-8.997636021	1.27E-15	1.46E-14	24.83977478
CAMK2N1	-0.976435461	2.967041059	-8.969429858	1.50E-15	1.72E-14	24.67775743
FBXO5	-0.783603118	-0.81842461	-8.968509116	1.51E-15	1.72E-14	24.672471
UTP15	-0.694057836	-2.451104091	-8.963081568	1.56E-15	1.77E-14	24.64131187
AANAT	0.683082589	-0.377999915	8.9620044	1.57E-15	1.78E-14	24.63512855
SAE1	-0.480591334	-1.390503561	-8.948099319	1.70E-15	1.92E-14	24.555327
PIGL	-0.585662337	-0.860691548	-8.912567545	2.09E-15	2.35E-14	24.3515663
POU5F2	-0.573909236	0.179997466	-8.903525841	2.20E-15	2.47E-14	24.29975201
LITAF	-0.651048546	2.352894163	-8.894478296	2.32E-15	2.59E-14	24.24791911
DSTN	-1.011776105	-0.948559207	-8.89288269	2.34E-15	2.61E-14	24.23877952
C1orf50	-0.714662263	-0.477536044	-8.876788767	2.57E-15	2.85E-14	24.14661996
SPANXN5	0.891544758	-1.98327234	8.87170424	2.64E-15	2.93E-14	24.11751402
CELF5	0.895444905	-2.288322277	8.869436779	2.68E-15	2.96E-14	24.10453566
OTOP2	0.804755108	-2.524829078	8.865090448	2.75E-15	3.02E-14	24.07966106
ABCA9	0.292665995	6.678014184	8.86420566	2.76E-15	3.03E-14	24.07459773
DGKD	-0.468792579	1.216252983	-8.860021173	2.83E-15	3.09E-14	24.05065336
CACNA2D2	-0.899792025	0.106167798	-8.852676538	2.95E-15	3.22E-14	24.00863393
RCN3	0.549893454	0.862705254	8.844493573	3.09E-15	3.36E-14	23.96183012
EMX1	0.71148407	-2.884433867	8.842846258	3.12E-15	3.37E-14	23.95240953
PRR20B	-1.431062751	-0.019014745	-8.842714729	3.13E-15	3.37E-14	23.95165738
SLC35A3	-0.629980722	-2.083854395	-8.837943957	3.21E-15	3.45E-14	23.92437751
CDC42SE2	-1.197050269	2.858997872	-8.837867536	3.22E-15	3.45E-14	23.92394056
GTDC1	-0.748420918	-2.270841651	-8.813112167	3.71E-15	3.97E-14	23.78245521
UBD	0.605910841	-0.211813031	8.799222367	4.02E-15	4.28E-14	23.70312095
POLR1B	-0.7785498	1.714556007	-8.780832917	4.47E-15	4.75E-14	23.59814259
EPS8L1	0.601872312	-2.53364539	8.777110422	4.57E-15	4.84E-14	23.57690017
KLRD1	-0.899784469	3.519320996	-8.773294728	4.67E-15	4.93E-14	23.55512867
SIGLEC11	0.717350127	0.487483691	8.76897992	4.79E-15	5.04E-14	23.5305127
HIF1A	-1.258546731	1.015253043	-8.766248984	4.87E-15	5.09E-14	23.51493458
CXorf65	-0.518971237	1.091041489	-8.76623264	4.87E-15	5.09E-14	23.51484135
HEATR5B	-0.416251242	0.550588809	-8.752867685	5.26E-15	5.48E-14	23.43862424
EID3	-0.936920845	-2.131275982	-8.735590232	5.81E-15	6.03E-14	23.34014653
CLDND1	-0.55117358	2.649878755	-8.73291375	5.90E-15	6.11E-14	23.32489637
KRTAP13-1	0.970213038	-3.090801418	8.730515322	5.98E-15	6.17E-14	23.31123172
NAP1L4	-0.56017703	1.00500695	-8.724864988	6.18E-15	6.36E-14	23.27904432
BBS2	-0.503263408	0.429654432	-8.721701598	6.29E-15	6.45E-14	23.26102665
ATAD2	-0.668601976	-1.700394043	-8.715138169	6.54E-15	6.68E-14	23.22364972
C1QL2	0.506975903	1.424727424	8.711303579	6.68E-15	6.81E-14	23.20181672
C16orf72	-0.654100423	-0.38452773	-8.709027329	6.77E-15	6.85E-14	23.18885781
RASD1	0.433148751	3.271382274	8.7085853	6.79E-15	6.85E-14	23.18634142
ZNF75A	-0.898446774	-2.409242553	-8.708583514	6.79E-15	6.85E-14	23.18633125
FOXP1	-0.868900691	4.187446697	-8.697236015	7.25E-15	7.29E-14	23.12174515
PGLYRP2	0.694604301	-2.669356738	8.692367604	7.45E-15	7.48E-14	23.09404366
CLDN19	0.59827211	1.225240426	8.691335356	7.50E-15	7.50E-14	23.08817072
PROM1	1.076968414	-4.182638298	8.687672954	7.66E-15	7.64E-14	23.06733535
MRPL42	-0.851033211	-0.608899986	-8.686730985	7.70E-15	7.65E-14	23.06197692
LTN1	-0.465803898	-0.418996525	-8.681757774	7.92E-15	7.85E-14	23.03368959
LRRC10	0.785483333	-2.596065248	8.666234237	8.66E-15	8.56E-14	22.94542449
ANKRD11	-0.48694339	1.025752695	-8.632526294	1.05E-14	1.04E-13	22.7539325
ZAP70	-0.549738985	3.666807196	-8.603705542	1.24E-14	1.22E-13	22.59038823
CHST7	-0.587262456	-0.401004355	-8.592425551	1.32E-14	1.30E-13	22.52642623
PNKP	-0.339184852	0.037338582	-8.584897438	1.38E-14	1.35E-13	22.48375355
CYP11A1	0.717500011	-1.763372319	8.581456107	1.41E-14	1.37E-13	22.4642505
RAVER1	0.689017906	2.406303574	8.574155785	1.47E-14	1.43E-13	22.42288558
DDX59	-0.479156923	0.550989718	-8.570235557	1.50E-14	1.46E-13	22.40067747
LRRK1	0.677688662	1.38465832	8.567497279	1.53E-14	1.47E-13	22.38516703
DLEU7	-1.583413441	-2.607329078	-8.564890805	1.55E-14	1.49E-13	22.37040463
TMEM208	-0.44332835	2.501712117	-8.56169616	1.58E-14	1.52E-13	22.35231292
CD247	0.500046371	1.100455319	8.551958313	1.67E-14	1.60E-13	22.29717945
RRP36	-0.521631355	0.604724797	-8.545656327	1.73E-14	1.65E-13	22.26150971
WDR59	-0.744908634	-2.393588429	-8.543677137	1.75E-14	1.67E-13	22.25030907
ARID1B	-0.397062454	2.094649452	-8.541169202	1.78E-14	1.69E-13	22.23611735
TAF1B	-0.790302538	0.38190405	-8.532683226	1.87E-14	1.76E-13	22.18810744
KIF13B	-0.483391301	1.667920022	-8.523512707	1.97E-14	1.85E-13	22.13624193
DENND4C	-0.513757046	0.14547173	-8.522073121	1.98E-14	1.86E-13	22.12810173
PRPF4B	-0.399661176	3.179531285	-8.520175827	2.00E-14	1.88E-13	22.11737407
OR1J4	0.943194892	-2.84451773	8.51656174	2.05E-14	1.91E-13	22.09694147
KLHL20	-0.419923097	0.350229447	-8.507305412	2.16E-14	2.01E-13	22.04462268
PYGM	-0.448746643	-0.626023511	-8.501370229	2.23E-14	2.07E-13	22.01108542
NPAT	-0.496683744	0.539369715	-8.501142258	2.24E-14	2.07E-13	22.00979741
KRAS	-0.481383134	-0.059453858	-8.490624928	2.37E-14	2.19E-13	21.95038754
MPRIP	-0.57180137	-0.147203713	-8.481735827	2.50E-14	2.30E-13	21.90019382
NCAM1	-1.150782056	-2.974136879	-8.478682126	2.54E-14	2.34E-13	21.88295458
ZFYVE27	-0.590940311	0.191360302	-8.473630669	2.62E-14	2.40E-13	21.85444174
KIR2DS2	-1.221741344	1.801731826	-8.456160221	2.89E-14	2.64E-13	21.75587316
TCTN1	0.829139206	0.245979092	8.456153622	2.89E-14	2.64E-13	21.75583594
YTHDF2	-0.492829264	0.809322832	-8.44701298	3.05E-14	2.77E-13	21.70429098
SLC38A8	0.981573925	-3.572453901	8.445419333	3.07E-14	2.79E-13	21.69530613
NKIRAS1	-0.987280068	-2.032126935	-8.443883715	3.10E-14	2.80E-13	21.68664898
BMI1	-0.713973963	-0.249891367	-8.443308164	3.11E-14	2.80E-13	21.6834044
SEMA6C	0.360084476	1.25485461	8.441788706	3.14E-14	2.82E-13	21.67483906
UBA5	-0.581817185	-0.776857156	-8.433580414	3.29E-14	2.95E-13	21.62857688
GTF2H3	-0.927214049	-0.593964889	-8.420559287	3.54E-14	3.17E-13	21.55522009
SH2D1B	-0.77067337	0.45905862	-8.418895558	3.58E-14	3.19E-13	21.5458499
SOCS4	-0.536453629	-1.12212695	-8.399745399	3.99E-14	3.55E-13	21.43803995
ARL5A	-0.619529791	1.849854722	-8.396924559	4.06E-14	3.60E-13	21.42216638
TNFAIP8L1	0.444329973	6.406631206	8.386275893	4.31E-14	3.81E-13	21.36225979
MOK	0.458468276	-0.539307022	8.385015826	4.34E-14	3.83E-13	21.35517268
KCNAB3	0.513495092	0.374050184	8.381667655	4.42E-14	3.89E-13	21.336343
OGFOD1	-0.594164163	1.483826708	-8.376603415	4.55E-14	3.99E-13	21.30786718
CASP8	-0.501262545	3.83097518	-8.375806158	4.57E-14	4.00E-13	21.3033848
PPID	-0.810992998	-1.259703888	-8.366894711	4.81E-14	4.20E-13	21.25329219
C4A	0.52803779	-0.621522233	8.365581101	4.85E-14	4.22E-13	21.24590971
SMG8	-0.568947957	-1.177650149	-8.358953661	5.04E-14	4.37E-13	21.20866956
CES2	0.529166667	2.732191489	8.355046447	5.15E-14	4.46E-13	21.18671928
ENHO	0.611080108	-2.250030496	8.35044194	5.29E-14	4.56E-13	21.16085617
SAR1A	-0.481499287	4.138729291	-8.346986846	5.39E-14	4.64E-13	21.14145241
CMYA5	1.03590668	-2.937130886	8.346211395	5.41E-14	4.65E-13	21.13709787
ACAD8	-0.689062411	-1.55929515	-8.336148135	5.73E-14	4.91E-13	21.08060013
NT5C1A	0.682928862	-1.453110769	8.334209876	5.80E-14	4.95E-13	21.06972093
ATXN7	-0.910645161	2.466695035	-8.329701314	5.95E-14	5.07E-13	21.04441827
GABPA	-0.632230644	-0.618713837	-8.321469645	6.23E-14	5.30E-13	20.99823317
DUSP14	-0.71470056	-2.754768009	-8.29675575	7.17E-14	6.06E-13	20.8596664
MPZL2	0.720445702	-2.281278901	8.2966199	7.18E-14	6.06E-13	20.85890511
MYH13	0.598261174	-2.230463688	8.296356226	7.19E-14	6.06E-13	20.85742751
CLPB	0.436894192	2.504258474	8.295528615	7.22E-14	6.08E-13	20.85278977
DCLRE1C	-0.530862418	1.273470565	-8.287283057	7.57E-14	6.35E-13	20.80659236
FTL	0.687927784	4.652459307	8.278583111	7.95E-14	6.66E-13	20.75786647
OR2C3	0.727786962	-3.327241135	8.26084319	8.79E-14	7.34E-13	20.65856558
PCDHGA7	0.512163228	-0.466191736	8.24098821	9.84E-14	8.20E-13	20.547514
KLHDC10	-0.739005094	1.105673191	-8.232390744	1.03E-13	8.58E-13	20.4994564
TPPP	-1.022222446	-3.352460993	-8.210261989	1.17E-13	9.71E-13	20.37584408
PCNP	-0.564840301	0.950478246	-8.199532676	1.24E-13	1.03E-12	20.31595217
ZNF639	0.490800572	0.182463922	8.19188621	1.30E-13	1.07E-12	20.27328601
UBR5	-0.46862621	1.967260284	-8.1769709	1.41E-13	1.16E-12	20.1901018
RNF7	-0.580644963	0.940737814	-8.176222542	1.42E-13	1.16E-12	20.18592956
KAT6B	-0.519680166	3.081554226	-8.17457954	1.43E-13	1.17E-12	20.17676999
MAPKBP1	0.444781727	-0.067543712	8.136516382	1.78E-13	1.45E-12	19.96475791
VSIG2	0.716210515	0.147337047	8.131289197	1.83E-13	1.49E-12	19.93567047
KRT82	0.972847331	-4.227564154	8.116025892	2.00E-13	1.62E-12	19.85077455
RAVER2	-0.547882904	-0.591253825	-8.114582208	2.01E-13	1.63E-12	19.84274766
CHFR	-0.355532717	1.022946334	-8.111303032	2.05E-13	1.66E-12	19.82451737
ATG5	-0.522746735	0.103313702	-8.095723405	2.24E-13	1.80E-12	19.73794074
EIF3E	-0.397470512	2.830648743	-8.074748779	2.52E-13	2.02E-12	19.6214807
MAMSTR	0.52479543	-1.117966667	8.074725634	2.52E-13	2.02E-12	19.62135225
CELF2	-0.448689339	4.267648278	-8.069513667	2.59E-13	2.08E-12	19.59243056
B3GNT2	-0.789335082	-2.097471746	-8.067599622	2.62E-13	2.09E-12	19.58181108
SUV39H1	-0.609640925	-1.406417242	-8.06746237	2.62E-13	2.09E-12	19.58104962
MEOX1	0.887813662	-2.439279335	8.054401736	2.82E-13	2.24E-12	19.50861221
IPPK	-0.73992066	-1.065418567	-8.053259549	2.84E-13	2.25E-12	19.50227945
TIGIT	-0.785670741	-0.215038986	-8.035135025	3.15E-13	2.49E-12	19.4018343
ZNF227	-0.655047434	-3.065281583	-8.014464283	3.53E-13	2.79E-12	19.28738166
KLB	-0.929042094	-4.086477335	-8.008811485	3.65E-13	2.87E-12	19.25610178
WDR26	-0.63883232	0.646671225	-8.008647737	3.65E-13	2.87E-12	19.2551958
SRRT	-0.507778163	1.483565037	-8.004155885	3.74E-13	2.93E-12	19.23034617
TOX4	-0.590825443	2.518544568	-7.99291312	3.99E-13	3.12E-12	19.16817253
GRPEL1	-0.487310657	0.119172957	-7.978638497	4.32E-13	3.37E-12	19.08928016
LRRFIP1	0.514788722	0.310232702	7.975715712	4.39E-13	3.41E-12	19.07313325
ZNF365	-1.133576613	-4.278553191	-7.952609705	5.00E-13	3.88E-12	18.94556374
LIM2	0.724823551	-0.912938229	7.938480836	5.41E-13	4.19E-12	18.86762737
DEF6	-0.421487388	2.829463569	-7.934147941	5.54E-13	4.28E-12	18.84373733
AMZ2	-0.634909263	1.507988352	-7.925461453	5.82E-13	4.48E-12	18.79585828
PARL	-0.379540174	-0.054591884	-7.925189763	5.83E-13	4.48E-12	18.79436108
MLST8	-0.597722648	-2.019778014	-7.924418483	5.85E-13	4.49E-12	18.7901109
MACROD1	0.449071677	-0.943980552	7.899596989	6.72E-13	5.14E-12	18.65341618
ZNF597	-0.620828759	-0.29067634	-7.897492294	6.80E-13	5.19E-12	18.64183305
CD8A	-0.872647849	2.718340426	-7.883837054	7.34E-13	5.59E-12	18.56671105
ABCF1	-0.349592117	0.994365603	-7.879521227	7.52E-13	5.71E-12	18.54297881
FAH	0.663806798	1.536781528	7.877354916	7.61E-13	5.77E-12	18.53106843
KLK9	0.518668011	-2.099524823	7.871122868	7.88E-13	5.96E-12	18.49681178
ZNF561	-0.36309719	-0.688276511	-7.86460407	8.18E-13	6.17E-12	18.46099028
SERF2	0.409485865	5.521931092	7.849971502	8.87E-13	6.68E-12	18.38062524
MUS81	-0.466253369	-0.9902587	-7.848795272	8.93E-13	6.70E-12	18.37416771
PLXNA1	-0.653165635	-2.308353676	-7.843675386	9.19E-13	6.88E-12	18.34606385
BIN3	-0.515205241	-1.528449709	-7.835929468	9.59E-13	7.17E-12	18.30355907
MPHOSPH6	-0.990629516	-2.383312041	-7.817109053	1.07E-12	7.94E-12	18.20035371
ANP32E	-0.365984617	1.514717769	-7.811497581	1.10E-12	8.18E-12	18.16960123
AVPI1	-0.916960698	1.002816648	-7.807177581	1.13E-12	8.36E-12	18.14593237
SNORA12	-0.96644832	-2.728375887	-7.803197016	1.15E-12	8.52E-12	18.12412788
PRSS50	0.897413466	-3.191263798	7.800307338	1.17E-12	8.64E-12	18.10830176
LTBR	0.787039229	0.088926548	7.799644256	1.17E-12	8.66E-12	18.10467054
PLEKHA1	-0.469216371	0.637594858	-7.796526884	1.19E-12	8.79E-12	18.0876006
TMEM185B	-0.523245249	1.046903634	-7.781592083	1.30E-12	9.53E-12	18.00585935
NIPAL3	-0.533412349	0.386612333	-7.781039479	1.30E-12	9.53E-12	18.00283604
TBX10	0.670662876	-1.514702057	7.762677424	1.44E-12	1.05E-11	17.90242599
NFX1	-0.621487933	0.436847828	-7.758505807	1.48E-12	1.08E-11	17.87962749
RBM18	-0.403436552	1.293849799	-7.751488639	1.53E-12	1.12E-11	17.84128881
TRIM2	0.804799328	-1.767362411	7.749830879	1.55E-12	1.12E-11	17.8322336
GABARAPL1	-0.772500941	1.828415603	-7.734470729	1.69E-12	1.22E-11	17.74836899
MRPL3	-0.702164549	-0.222950649	-7.731558043	1.71E-12	1.24E-11	17.7324737
OMP	0.433142955	0.134664421	7.726447153	1.76E-12	1.27E-11	17.70458812
WDR33	-0.436227835	1.262210685	-7.714559793	1.88E-12	1.35E-11	17.6397585
CGREF1	0.641433743	0.014075545	7.711209771	1.92E-12	1.38E-11	17.62149598
HUS1	-0.38567736	0.657787894	-7.708908257	1.94E-12	1.39E-11	17.60895125
AP3M2	-0.979523522	-2.645297872	-7.698372159	2.06E-12	1.47E-11	17.55154235
EXTL2	-0.698361846	-3.092554324	-7.689841989	2.16E-12	1.54E-11	17.50508695
MFSD11	-0.401004545	0.390716635	-7.68568245	2.21E-12	1.57E-11	17.48244174
SLC37A3	-0.46872993	-0.333123946	-7.683337039	2.24E-12	1.59E-11	17.46967517
GPR174	-0.439099305	4.335355925	-7.67836546	2.30E-12	1.63E-11	17.44261912
GZMA	-0.788245027	3.181864539	-7.677339023	2.31E-12	1.64E-11	17.437034
DBNDD2	-0.433398208	-0.309245273	-7.671156459	2.39E-12	1.69E-11	17.40339955
PLCL1	-0.933837769	-2.781506383	-7.667064398	2.45E-12	1.72E-11	17.38114404
PRAMEF13	1.041831317	-3.516730496	7.664578702	2.48E-12	1.74E-11	17.36762747
RABIF	-0.421407305	-0.471992624	-7.653061001	2.64E-12	1.85E-11	17.30502097
RPS6KA3	-0.361484978	3.44084701	-7.651547749	2.67E-12	1.87E-11	17.29679832
ATP13A3	-0.590447176	0.321989409	-7.646140534	2.75E-12	1.92E-11	17.26742236
XPO1	-0.443026115	1.06371614	-7.640234886	2.84E-12	1.98E-11	17.23534843
MAL	-1.075686616	0.548674711	-7.63141646	2.98E-12	2.07E-11	17.18747428
SERPINB8	-0.798863242	0.868871376	-7.624112029	3.10E-12	2.15E-11	17.14783693
PRKD1	0.740877145	-1.979904446	7.619105017	3.19E-12	2.21E-11	17.12067566
EZH2	-0.88249254	-2.628671631	-7.604362001	3.46E-12	2.39E-11	17.04074353
DHCR7	-0.527731855	-1.933878345	-7.603326553	3.48E-12	2.40E-11	17.03513209
OCIAD1	-0.708437879	0.998608626	-7.594745014	3.65E-12	2.51E-11	16.98863829
SUGP1	-0.764672702	1.889712248	-7.59437257	3.65E-12	2.51E-11	16.98662093
CTLA4	-0.724285349	1.580717376	-7.589678852	3.75E-12	2.57E-11	16.9612008
RUSC2	0.512666604	-2.545449564	7.588309876	3.78E-12	2.58E-11	16.95378798
TRDN	0.898793683	-3.183574468	7.585204482	3.84E-12	2.62E-11	16.9369748
MBD4	-0.41621203	3.491313941	-7.584759515	3.85E-12	2.62E-11	16.9345659
GOLGA1	-0.465534243	-1.21814006	-7.553936543	4.56E-12	3.09E-11	16.76784707
SRSF7	-0.487780413	-0.644097631	-7.553924752	4.56E-12	3.09E-11	16.76778335
ART3	0.904239113	-3.301041135	7.548131722	4.71E-12	3.19E-11	16.73648163
UXS1	-0.481818381	-0.840107343	-7.536823021	5.01E-12	3.39E-11	16.67540646
LTBP1	0.661387774	-1.652382271	7.535822922	5.04E-12	3.40E-11	16.67000708
RASGEF1C	0.464083777	-1.208791773	7.533822029	5.10E-12	3.43E-11	16.65920551
GNG13	0.640499707	0.507651801	7.522432589	5.43E-12	3.64E-11	16.59774445
LONP2	-0.941162892	-2.126867476	-7.521871242	5.44E-12	3.64E-11	16.59471628
AP3M1	-0.456260242	2.912185826	-7.514602627	5.66E-12	3.78E-11	16.55551467
NUP62	-0.495275161	0.150949149	-7.512256375	5.74E-12	3.83E-11	16.54286418
WFDC5	0.580748661	-2.145418877	7.509912996	5.81E-12	3.87E-11	16.53023088
PCYT1A	-0.466179485	2.940469002	-7.505047595	5.97E-12	3.96E-11	16.50400665
NGB	0.934958233	-4.383064804	7.504447861	5.99E-12	3.97E-11	16.50077462
CELSR2	-0.797905461	-4.123392402	-7.496337199	6.26E-12	4.14E-11	16.45707645
ZNF250	-0.597540027	-1.225722979	-7.488003209	6.55E-12	4.33E-11	16.41219634
RPL3	-0.393788306	4.478829787	-7.48314302	6.73E-12	4.43E-11	16.3860333
PECR	-0.496271613	-0.978180134	-7.482579999	6.75E-12	4.44E-11	16.38300296
AIP	-0.333144018	1.604867214	-7.481734588	6.78E-12	4.45E-11	16.37845291
CNOT10	-0.36492624	-0.411959035	-7.475022864	7.03E-12	4.61E-11	16.3423379
PALLD	-0.819495866	-0.034890585	-7.467077382	7.35E-12	4.80E-11	16.29960242
ALDH7A1	0.576524106	-2.950555802	7.465977353	7.39E-12	4.82E-11	16.29368738
TGFB3	-0.612063759	-3.22516651	-7.462962137	7.51E-12	4.89E-11	16.27747599
AP1S1	0.496050951	0.422661514	7.460075407	7.63E-12	4.96E-11	16.2619581
ADAM12	-0.994116582	-4.140490947	-7.459230179	7.67E-12	4.97E-11	16.257415
HELZ	-0.979642097	-1.443208582	-7.455010821	7.85E-12	5.08E-11	16.23473927
TACC1	0.343672043	3.316510638	7.451104294	8.02E-12	5.18E-11	16.21374978
MACROD2	0.871859409	-2.341435461	7.447787546	8.16E-12	5.26E-11	16.1959329
MMP28	0.408928414	0.912639674	7.443620405	8.35E-12	5.37E-11	16.17355281
SRD5A1	0.676636671	-0.396501219	7.437212203	8.65E-12	5.55E-11	16.13914759
PNN	-0.706150202	-2.50308156	-7.435170052	8.75E-12	5.60E-11	16.12818615
TMEM239	0.602379234	-1.352296454	7.434931343	8.76E-12	5.60E-11	16.12690494
FADS6	0.937616935	-4.109780142	7.423479365	9.32E-12	5.95E-11	16.06546074
CDC16	-0.490198266	1.255104823	-7.420764344	9.46E-12	6.03E-11	16.05089975
GALNT11	-0.426852205	-0.344892376	-7.412736196	9.88E-12	6.28E-11	16.00785753
FGFR2	0.602556185	-2.690519624	7.410135568	1.00E-11	6.36E-11	15.99391891
RBFA	-0.389889041	-0.656842762	-7.388123014	1.13E-11	7.15E-11	15.87602471
LRRC2	0.858282099	-1.832311139	7.387902062	1.13E-11	7.15E-11	15.87484213
GPR152	0.419859543	2.693241135	7.385882159	1.14E-11	7.22E-11	15.86403194
ROGDI	0.666440377	3.786868647	7.382905503	1.16E-11	7.32E-11	15.84810375
SYVN1	-0.501778327	-0.559234965	-7.38234918	1.17E-11	7.33E-11	15.84512717
SPATA5L1	-0.57732737	-1.774332262	-7.382008672	1.17E-11	7.33E-11	15.84330534
OR52K2	0.980125155	-0.824652413	7.377954702	1.19E-11	7.48E-11	15.82161819
EXOSC8	-0.367377151	1.752229078	-7.373628508	1.22E-11	7.64E-11	15.7984806
FICD	-0.720932311	-2.295255439	-7.369922948	1.25E-11	7.78E-11	15.77866713
POMT2	0.76712253	-2.434534477	7.367988588	1.26E-11	7.85E-11	15.76832596
DYNLT1	-0.625385618	2.574153631	-7.360340313	1.31E-11	8.17E-11	15.72744984
SND1	-0.390951475	1.691492874	-7.359751214	1.32E-11	8.18E-11	15.7243022
OPRL1	0.81887026	-3.121780152	7.349962133	1.39E-11	8.61E-11	15.67201418
SYT2	0.409453335	1.350751693	7.348958681	1.40E-11	8.64E-11	15.66665605
MTO1	-0.456692126	-0.42346905	-7.347993847	1.41E-11	8.67E-11	15.66150442
ESPL1	0.880488467	-2.142016724	7.345244294	1.43E-11	8.78E-11	15.64682517
IQCF3	0.830081317	-3.002312057	7.326509062	1.58E-11	9.71E-11	15.54686774
PALB2	-0.402621627	0.025095502	-7.325708946	1.59E-11	9.73E-11	15.54260147
BICD2	0.525272876	0.775109078	7.32403671	1.60E-11	9.80E-11	15.53368568
SKP1	-0.709438495	2.083739149	-7.319984219	1.64E-11	1.00E-10	15.51208301
C6orf89	-0.396798387	1.028231915	-7.299100781	1.83E-11	1.12E-10	15.40084519
AP1AR	-0.672335822	-2.274076862	-7.295800855	1.87E-11	1.14E-10	15.38328098
WDR35	-0.951778226	-3.283560284	-7.274104851	2.10E-11	1.27E-10	15.26789181
SLC30A4	-0.666927419	-3.358971631	-7.270105752	2.14E-11	1.30E-10	15.24663992
HYOU1	-0.553451205	-1.066268595	-7.268845428	2.16E-11	1.31E-10	15.23994345
SCGN	0.546466806	-1.309744472	7.258757301	2.28E-11	1.38E-10	15.18636145
RNASEH2B	-0.324633737	2.850900709	-7.256444415	2.31E-11	1.39E-10	15.17408161
ASTN2	0.346583185	-0.906750496	7.255135032	2.32E-11	1.40E-10	15.16713048
GPR179	0.770063172	-2.22112766	7.254145745	2.34E-11	1.40E-10	15.16187903
NDUFAF4	-0.442086948	1.609961013	-7.247711137	2.42E-11	1.45E-10	15.12773011
PARP11	-0.47486912	-1.118045126	-7.244631756	2.46E-11	1.47E-10	15.11139255
RARB	-1.080223858	-3.515694326	-7.242807042	2.48E-11	1.48E-10	15.10171309
CAPG	0.487422426	1.243506596	7.240814137	2.51E-11	1.50E-10	15.09114272
DOK4	-0.665843414	-2.727319149	-7.224304385	2.75E-11	1.63E-10	15.00362662
GTF2A2	-0.357324597	1.812921986	-7.222516066	2.77E-11	1.65E-10	14.9941525
STK36	-0.418082116	-0.828340229	-7.216010317	2.87E-11	1.70E-10	14.95969566
PCDHGA8	-0.536940203	-2.170157575	-7.21579257	2.87E-11	1.70E-10	14.95854265
IL10RA	-0.582535964	1.373308419	-7.208963727	2.98E-11	1.76E-10	14.92239057
ATP2B3	0.605057751	-1.701266254	7.193760696	3.24E-11	1.91E-10	14.84196245
HSPA9	-0.472716196	1.349639716	-7.18981552	3.31E-11	1.95E-10	14.82110433
LRP5L	-0.817546257	-0.563109929	-7.188904384	3.32E-11	1.95E-10	14.81628792
AVL9	-0.633464476	0.218335274	-7.183012693	3.43E-11	2.01E-10	14.78515036
S100A5	0.494784487	-2.320057056	7.181831656	3.45E-11	2.02E-10	14.77891001
NKX1-2	0.387057124	2.041730496	7.169493819	3.69E-11	2.16E-10	14.71374827
CCNL1	-0.553395833	3.825056738	-7.141914465	4.28E-11	2.50E-10	14.56827931
C12orf75	-0.574053091	2.565056738	-7.131379488	4.52E-11	2.63E-10	14.51278166
ZNF566	-0.846652704	-3.013095951	-7.13119198	4.53E-11	2.63E-10	14.51179424
ANAPC1	-0.697469209	1.529333294	-7.127917767	4.61E-11	2.68E-10	14.49455397
TAF12	-0.472320371	-0.999654768	-7.124686665	4.69E-11	2.72E-10	14.47754438
CASS4	-0.678607166	1.241879745	-7.122537881	4.74E-11	2.75E-10	14.46623449
MAP1LC3C	0.875702957	-4.123617021	7.118350135	4.85E-11	2.80E-10	14.44419739
CAND2	-0.570077926	-0.394788141	-7.10613487	5.18E-11	2.99E-10	14.37995235
ST6GAL2	1.061420662	2.18327704	7.104920505	5.21E-11	3.00E-10	14.37356837
ZNF174	-0.488056347	-0.988975706	-7.104520898	5.22E-11	3.00E-10	14.37146773
SEC23A	-0.925347318	-1.778111204	-7.103785298	5.24E-11	3.01E-10	14.367601
PIWIL4	0.485644659	-2.528055171	7.100688515	5.33E-11	3.05E-10	14.35132465
WFIKKN2	0.693765872	-2.700573644	7.100373996	5.34E-11	3.05E-10	14.34967176
HNRNPA1	-0.605080376	2.767779433	-7.096587036	5.45E-11	3.11E-10	14.32977294
RMND5A	-0.628309523	-0.91431463	-7.094329635	5.52E-11	3.14E-10	14.31791368
DTNBP1	-0.465502474	-1.071499709	-7.092990295	5.56E-11	3.16E-10	14.31087831
SPINT4	0.905139785	-3.820326241	7.089089998	5.67E-11	3.22E-10	14.29039419
RNF103	-0.566420916	1.383086566	-7.089056476	5.67E-11	3.22E-10	14.29021815
ATP2B2	0.526487634	-0.952758542	7.085793803	5.77E-11	3.27E-10	14.27308696
TSFM	-0.46008005	-2.326281183	-7.085100412	5.80E-11	3.27E-10	14.26944669
CD276	0.334357392	1.657412766	7.084457469	5.82E-11	3.28E-10	14.26607141
RFX7	-0.444294032	-0.70983	-7.07976064	5.96E-11	3.36E-10	14.24141879
IGF2BP2	0.568520766	2.300858865	7.069394263	6.30E-11	3.54E-10	14.18703565
DEPTOR	0.425669196	-1.603462856	7.059524394	6.64E-11	3.73E-10	14.13529277
CD101	0.435267806	-0.497332474	7.057756568	6.71E-11	3.76E-10	14.12602859
ENGASE	0.441000672	2.511893617	7.049747069	7.00E-11	3.91E-10	14.08406931
FKBP9	0.588762388	-1.792888224	7.047291703	7.09E-11	3.96E-10	14.071211
NCOA1	-0.394005143	2.323510138	-7.044481346	7.20E-11	4.01E-10	14.05649632
STYX	-0.559097796	0.586925035	-7.040815105	7.34E-11	4.08E-10	14.03730458
AURKB	0.55300722	-1.622663069	7.03918182	7.41E-11	4.11E-10	14.02875635
KATNA1	-0.434442965	-0.179573556	-7.037796678	7.46E-11	4.14E-10	14.0215076
CCDC166	0.76890121	-4.45758156	7.034858857	7.58E-11	4.19E-10	14.0061356
PIGB	-0.578821453	-1.0429681	-7.026523848	7.92E-11	4.38E-10	13.96253999
FREM1	0.973571494	-2.478856504	7.025724954	7.96E-11	4.39E-10	13.95836275
MED22	0.338018487	-0.369324418	7.0184678	8.27E-11	4.55E-10	13.92042725
NEUROG1	0.521367328	-0.940198589	6.993076122	9.47E-11	5.20E-10	13.78784665
KCNK18	0.904480005	-3.969678223	6.990050014	9.62E-11	5.28E-10	13.77206169
ADAM11	-0.882080342	-2.689363084	-6.98963227	9.64E-11	5.28E-10	13.76988289
PHACTR1	-1.306354167	-2.842283688	-6.988505802	9.70E-11	5.30E-10	13.76400796
APIP	-0.553151218	-1.389540243	-6.988171918	9.72E-11	5.30E-10	13.76226672
THRA	-0.436875945	-0.784044419	-6.986747124	9.79E-11	5.34E-10	13.75483676
DHRS11	0.395318483	-0.942966402	6.98251647	1.00E-10	5.45E-10	13.73277925
C2orf49	-0.445190615	2.414959756	-6.981325282	1.01E-10	5.47E-10	13.72656989
ALG9	-0.723365591	-3.611113475	-6.980240161	1.01E-10	5.50E-10	13.72091388
GATA3	-0.803965887	-2.643791206	-6.979901958	1.02E-10	5.50E-10	13.71915115
KCNK7	0.569827285	-2.658510638	6.969986311	1.07E-10	5.78E-10	13.66748869
TSPAN2	-0.669785036	0.263385433	-6.96939205	1.07E-10	5.79E-10	13.66439362
ZNF385C	0.31780268	3.132771295	6.968904384	1.08E-10	5.80E-10	13.66185381
OR4A15	0.875921246	-3.032927837	6.949109898	1.20E-10	6.43E-10	13.55883639
IFRD2	-0.355285449	-0.108310384	-6.948227634	1.20E-10	6.45E-10	13.55424813
PTCD1	-0.315209735	0.113985472	-6.946648352	1.21E-10	6.49E-10	13.54603572
LPAR1	0.702932594	-1.732719858	6.94607265	1.21E-10	6.50E-10	13.54304225
ARID3B	-0.390608261	0.353665882	-6.9418166	1.24E-10	6.64E-10	13.52091588
RASSF4	0.728130571	1.963277376	6.938473195	1.26E-10	6.75E-10	13.50353887
STAG2	-0.308661805	2.729846189	-6.937618811	1.27E-10	6.77E-10	13.49909896
PCDHA13	0.571666097	-0.931493638	6.936918967	1.28E-10	6.78E-10	13.49546234
SIRT7	-0.417754441	-0.622066969	-6.929792113	1.32E-10	7.03E-10	13.45843914
TAC4	0.504274059	-2.025164539	6.926903032	1.34E-10	7.13E-10	13.44343605
MRPL55	-0.391952983	-0.271079876	-6.921559058	1.38E-10	7.32E-10	13.41569279
CCT4	-0.448697866	2.203245441	-6.911848919	1.46E-10	7.69E-10	13.36530975
GNAT2	-0.848880242	-3.769320567	-6.909406553	1.47E-10	7.78E-10	13.35264256
ANKRD33	0.706163306	-3.541836879	6.897821201	1.57E-10	8.26E-10	13.29258614
ADCY1	0.439905087	-0.279838794	6.890175527	1.63E-10	8.58E-10	13.25297983
GYS1	0.422012253	2.189671095	6.887800344	1.65E-10	8.68E-10	13.2406803
INTS7	-0.398317376	0.123515657	-6.884611755	1.68E-10	8.81E-10	13.22417201
HNF1B	0.503413978	-2.35812766	6.866733958	1.85E-10	9.67E-10	13.13168408
CREBL2	-0.515968817	-1.944286525	-6.866472645	1.85E-10	9.67E-10	13.13033311
PPP2R3C	-0.42011557	0.999439137	-6.86237003	1.89E-10	9.86E-10	13.1091263
IL17RA	0.514747675	0.461608399	6.854940775	1.97E-10	1.02E-09	13.07073996
ZNF845	-0.567762547	-1.699840638	-6.852874016	1.99E-10	1.03E-09	13.06006491
OR4N5	0.806045699	-4.276602837	6.85251372	1.99E-10	1.03E-09	13.0582041
SLC22A12	0.62366625	-1.167418582	6.842921987	2.09E-10	1.09E-09	13.0086842
GRM6	0.820079973	-2.997950355	6.834045656	2.19E-10	1.14E-09	12.96288892
NKX2-5	-0.937825941	4.921163121	-6.820061446	2.36E-10	1.22E-09	12.89080175
MIB1	-0.949105511	-3.427943262	-6.817526094	2.39E-10	1.23E-09	12.87774027
STK35	-0.333544647	1.143197684	-6.815881547	2.41E-10	1.24E-09	12.86926931
ARSG	-0.655131287	0.29346963	-6.809142734	2.50E-10	1.29E-09	12.83456893
CHRD	0.497699933	0.260253669	6.80392524	2.57E-10	1.32E-09	12.80771429
FKBP11	-0.596056024	2.9155665	-6.80332443	2.58E-10	1.32E-09	12.80462257
VAMP4	-0.718052458	1.358341303	-6.803210883	2.58E-10	1.32E-09	12.80403829
EXOC3L1	0.631884789	-2.47029629	6.793068027	2.72E-10	1.39E-09	12.7518654
ZNF555	-0.590126568	-3.186259717	-6.793007299	2.72E-10	1.39E-09	12.75155314
TNNC2	0.560464956	-1.464240905	6.787986647	2.79E-10	1.42E-09	12.72574267
NFE2L2	-0.597177419	2.757950355	-6.786460436	2.82E-10	1.43E-09	12.71789857
FAM126A	-0.637333963	-2.065753853	-6.783557655	2.86E-10	1.45E-09	12.70298193
OR13C8	0.753489919	-3.458496454	6.777360285	2.95E-10	1.50E-09	12.67114617
USPL1	-0.454857991	-0.644563518	-6.775282022	2.99E-10	1.51E-09	12.66047351
ITGAV	-0.580539064	-2.743775017	-6.770439292	3.06E-10	1.55E-09	12.63561077
WDR70	-0.402730629	-0.046181911	-6.767240594	3.12E-10	1.57E-09	12.61919354
VWC2L	0.578042339	-2.456092199	6.763908752	3.17E-10	1.60E-09	12.60209718
NNMT	0.68750671	-1.15095569	6.760365364	3.23E-10	1.63E-09	12.58392007
MEP1A	0.714938642	-2.813173351	6.748385121	3.44E-10	1.73E-09	12.52249925
VAMP2	-0.569958496	1.290157716	-6.74548108	3.49E-10	1.75E-09	12.50761913
LUC7L	-0.325152541	1.734306057	-6.744373874	3.51E-10	1.76E-09	12.50194674
SEC22A	-0.742604608	-1.744280039	-6.732415743	3.74E-10	1.87E-09	12.44071401
CYP21A2	0.618107029	-1.021005986	6.726084627	3.86E-10	1.93E-09	12.40831764
ZNF280D	-0.722255727	-0.113511486	-6.725122729	3.88E-10	1.94E-09	12.40339698
MFSD6L	0.486890726	-1.210113475	6.721520004	3.96E-10	1.97E-09	12.3849702
FGFBP2	-0.755821909	5.992333333	-6.720337447	3.98E-10	1.98E-09	12.37892293
IL21	0.609400495	-1.956558996	6.718905315	4.01E-10	1.99E-09	12.37160012
HPGD	-0.792172043	-3.108163121	-6.716912566	4.05E-10	2.01E-09	12.3614121
GPR3	-0.717046433	-2.308144822	-6.713150083	4.13E-10	2.04E-09	12.34218051
SSR1	-0.64900672	3.248390071	-6.712921477	4.14E-10	2.04E-09	12.34101219
SLC10A3	-0.43024496	-1.57667234	-6.710529625	4.19E-10	2.07E-09	12.32878957
SNORA65	0.811019489	-3.008468085	6.707771959	4.25E-10	2.09E-09	12.31470041
GBF1	-0.522880177	-1.938218651	-6.700946365	4.40E-10	2.17E-09	12.27984078
AMT	-0.51292454	-0.749918065	-6.698358976	4.46E-10	2.19E-09	12.2666313
KDM3B	-0.479204442	-0.228366984	-6.69741186	4.49E-10	2.20E-09	12.26179662
CCL21	0.540862231	-2.724531915	6.693746729	4.57E-10	2.24E-09	12.24309084
MCM9	-0.372336913	0.407364883	-6.690177531	4.66E-10	2.28E-09	12.22487978
GJC2	0.493433199	-1.46958156	6.687692781	4.72E-10	2.30E-09	12.21220488
ZNF57	-0.525210747	-1.928311724	-6.687526622	4.72E-10	2.30E-09	12.21135738
SRSF8	-0.486648457	0.47545827	-6.684148015	4.81E-10	2.34E-09	12.194127
ARFGEF1	-0.30814375	1.4454	-6.683258914	4.83E-10	2.35E-09	12.18959347
ROM1	0.545141133	-1.28271127	6.681615454	4.87E-10	2.36E-09	12.1812143
KNTC1	-0.637938585	-0.194895473	-6.675981524	5.01E-10	2.43E-09	12.1524979
TMEM183B	-0.556521114	0.937986677	-6.673818036	5.07E-10	2.45E-09	12.14147387
OLFML2B	0.432509593	-0.821090888	6.666242726	5.28E-10	2.55E-09	12.10288868
NHEJ1	-0.373823472	-0.280000462	-6.666049972	5.28E-10	2.55E-09	12.10190717
KLRG1	-0.943645783	-0.016506542	-6.647676145	5.81E-10	2.80E-09	12.00841607
ITGAL	-0.517786858	4.339867296	-6.646628508	5.84E-10	2.81E-09	12.00308949
CDC42BPA	0.755039651	-4.233432624	6.638649043	6.09E-10	2.92E-09	11.96253336
ZNF12	-0.323402685	1.283135412	-6.636109063	6.17E-10	2.96E-09	11.94962914
WNT10B	-0.530514277	-1.79225169	-6.626788455	6.47E-10	3.10E-09	11.90229861
USP42	-0.461905397	1.327899374	-6.625467302	6.52E-10	3.12E-09	11.89559257
ICOS	-0.613487366	0.456582673	-6.625130172	6.53E-10	3.12E-09	11.89388145
INTS4	-0.373514966	3.457815024	-6.620132236	6.70E-10	3.20E-09	11.86851949
CFL1	0.410912692	7.20503248	6.612282783	6.98E-10	3.32E-09	11.82870798
CTR9	-0.482212798	-0.319918469	-6.610294577	7.05E-10	3.35E-09	11.818628
CTSW	-0.660807124	5.27512766	-6.604527696	7.26E-10	3.45E-09	11.78939964
RYR3	-0.693860215	-4.213985816	-6.604417445	7.27E-10	3.45E-09	11.78884099
PAN3	-0.45512544	2.284820086	-6.597294609	7.54E-10	3.57E-09	11.75275923
PDHX	-0.488125271	-0.659789423	-6.592508872	7.73E-10	3.65E-09	11.728528
RBM8A	-0.301860607	2.124602426	-6.587826658	7.92E-10	3.74E-09	11.70482997
TFRC	-0.548025872	-1.051255214	-6.587117166	7.95E-10	3.75E-09	11.70123981
ST6GALNAC6	-0.513220731	-0.741740513	-6.58645341	7.98E-10	3.75E-09	11.69788127
P4HA1	-0.67839328	-2.24130922	-6.578522443	8.31E-10	3.91E-09	11.65776528
ARL13B	-0.683766311	-3.342539859	-6.574856629	8.47E-10	3.97E-09	11.63923177
EDEM3	0.459488911	1.723756738	6.566510976	8.84E-10	4.14E-09	11.59705863
STX1B	0.41729909	0.155190334	6.565338598	8.89E-10	4.16E-09	11.59113654
SLC18A3	0.439669039	-0.076555319	6.559954048	9.14E-10	4.27E-09	11.56394455
DMPK	-0.488914252	-0.17242861	-6.55718943	9.28E-10	4.33E-09	11.54998786
OBP2B	0.341016465	-1.397497163	6.548464778	9.70E-10	4.52E-09	11.50596366
NCDN	0.404333304	1.642219862	6.548232238	9.71E-10	4.52E-09	11.5047907
RAB3GAP1	0.276669254	2.288950584	6.545873446	9.83E-10	4.57E-09	11.49289397
NACA	-0.376424519	4.132237837	-6.545659805	9.84E-10	4.57E-09	11.49181657
SCRIB	0.255540142	1.845887888	6.543814989	9.94E-10	4.61E-09	11.48251387
VPS53	-0.430600366	2.25429853	-6.530263568	1.07E-09	4.93E-09	11.4142225
KLK2	0.609209371	-1.299571475	6.529209841	1.07E-09	4.95E-09	11.40891551
OR13G1	0.554041351	-0.501239929	6.527981521	1.08E-09	4.98E-09	11.40272979
NHLH1	0.513097312	-1.94799078	6.521214464	1.12E-09	5.14E-09	11.36866266
BTG1	-0.332871283	4.316928857	-6.519384049	1.13E-09	5.19E-09	11.35945115
MBNL2	-0.406228145	0.222976454	-6.515528001	1.15E-09	5.28E-09	11.34005026
UBXN11	0.499168683	2.678134752	6.512872901	1.17E-09	5.35E-09	11.32669529
NAA30	-0.289485081	-0.376300276	-6.507388483	1.20E-09	5.49E-09	11.29911837
YBX1	0.324148958	5.746043303	6.502133799	1.23E-09	5.63E-09	11.27270838
ZNF414	0.346113379	3.757795671	6.501696735	1.23E-09	5.64E-09	11.27051222
KDELR2	-0.439782376	0.520730569	-6.500361978	1.24E-09	5.67E-09	11.26380583
SKAP1	-0.322318848	1.474982409	-6.500006303	1.24E-09	5.67E-09	11.2620189
TAAR2	0.847668084	-3.158048195	6.497541122	1.26E-09	5.74E-09	11.2496351
CHKB	-0.542990316	1.818626347	-6.495796505	1.27E-09	5.78E-09	11.24087258
CCDC42	0.470379134	-2.522554224	6.491825152	1.30E-09	5.89E-09	11.22093082
DNASE2	-0.482170142	-0.739009566	-6.482363741	1.36E-09	6.18E-09	11.17344794
PIK3R6	0.479062534	1.272015957	6.480077406	1.38E-09	6.24E-09	11.16197942
ZNF736	-0.478110887	2.508379433	-6.478828817	1.39E-09	6.27E-09	11.15571728
TRIM66	-0.801114247	-4.211602837	-6.469809365	1.45E-09	6.56E-09	11.11050091
LRRC58	-0.807742608	-1.519687234	-6.466646563	1.48E-09	6.66E-09	11.09465325
MPP1	0.53723204	1.186121685	6.455194363	1.57E-09	7.05E-09	11.03730582
FANCI	-0.427146565	-0.008214468	-6.451428451	1.60E-09	7.18E-09	11.01845997
SNW1	-0.379628316	0.71786876	-6.444447782	1.65E-09	7.43E-09	10.98354235
ARL6IP5	-0.462542339	2.81377305	-6.436965513	1.72E-09	7.70E-09	10.94613869
SNED1	0.38477057	-0.553490156	6.43580425	1.73E-09	7.74E-09	10.94033571
POLR3C	-0.344894387	1.989241296	-6.431345013	1.77E-09	7.91E-09	10.91805766
KIF1C	0.318624402	0.284762645	6.416616982	1.91E-09	8.51E-09	10.8445377
C2CD3	-0.24881438	0.228513661	-6.413407003	1.94E-09	8.64E-09	10.82852631
PAQR7	0.508875677	-0.618441929	6.408557405	1.99E-09	8.85E-09	10.80434488
NUDT21	-0.58521297	-1.788593617	-6.407814778	1.99E-09	8.87E-09	10.80064283
ST3GAL4	-0.430353419	-0.410898739	-6.39705612	2.11E-09	9.35E-09	10.74703669
ZNF41	-0.415691976	0.731521464	-6.395213115	2.13E-09	9.43E-09	10.73785872
POLR2D	-0.239490452	0.96287011	-6.392972545	2.15E-09	9.52E-09	10.72670288
RPL6	-0.394589642	4.454615003	-6.39256808	2.16E-09	9.53E-09	10.72468927
EIF4G3	-0.400479252	0.370654852	-6.387383707	2.21E-09	9.77E-09	10.6988854
PTCH2	0.359089996	-1.314117592	6.37713937	2.33E-09	1.03E-08	10.64793098
ZNF816	-0.675906552	0.142717421	-6.36829766	2.44E-09	1.07E-08	10.60398962
PTPRA	-0.729029314	0.868538454	-6.351049815	2.66E-09	1.17E-08	10.51836926
POMP	-0.52233246	-2.449023404	-6.347316235	2.71E-09	1.19E-08	10.49985237
TCTN3	-0.297116223	-0.232887525	-6.343281457	2.77E-09	1.21E-08	10.47984851
ANGPTL2	-1.134836317	2.328095106	-6.335173513	2.88E-09	1.26E-08	10.43967197
CAP1	0.311806452	5.275326241	6.331226276	2.94E-09	1.29E-08	10.420123
ME3	-0.706605631	-0.09880465	-6.330623427	2.95E-09	1.29E-08	10.41713795
INO80E	-0.351807078	-0.414860533	-6.317762259	3.15E-09	1.37E-08	10.35349289
DET1	-0.836942114	-3.01324411	-6.314531578	3.20E-09	1.40E-08	10.33751689
WDFY4	0.477507306	2.079557392	6.311144346	3.26E-09	1.42E-08	10.32077166
TRIP4	-0.470699828	-1.538340704	-6.305612113	3.35E-09	1.46E-08	10.2934332
TRPV1	-0.636675654	-2.357047753	-6.300116051	3.44E-09	1.49E-08	10.26628686
CENPO	-0.360416405	-1.187839393	-6.300065711	3.44E-09	1.49E-08	10.26603827
IER3IP1	-0.39166221	-0.748111924	-6.297260321	3.49E-09	1.51E-08	10.25218699
GTF2I	-0.395020754	2.787131684	-6.284587916	3.72E-09	1.61E-08	10.18966188
OR1L6	0.828215726	-3.829042553	6.283085677	3.75E-09	1.62E-08	10.18225461
ACOT4	-0.565039047	-1.292856133	-6.282510489	3.76E-09	1.62E-08	10.17941873
GEMIN8	-0.242502452	-0.328454013	-6.277110618	3.87E-09	1.67E-08	10.15280259
TRIP12	-0.315421352	2.666859225	-6.274094187	3.93E-09	1.69E-08	10.13794015
FAM3A	0.383092361	2.093892689	6.27117209	3.99E-09	1.71E-08	10.12354636
RASSF10	0.669250672	-4.071475177	6.269869125	4.01E-09	1.72E-08	10.11712938
TRADD	-0.647463121	0.923216179	-6.268125779	4.05E-09	1.73E-08	10.10854475
MRPS35	-0.384358642	0.315137582	-6.268014351	4.05E-09	1.73E-08	10.10799611
DCTN1	-0.532127016	1.966085106	-6.266917528	4.07E-09	1.74E-08	10.10259585
EIF4B	-0.699969709	4.602499017	-6.265662042	4.10E-09	1.75E-08	10.09641507
VCP	-0.343866344	2.847001362	-6.261454142	4.19E-09	1.78E-08	10.07570463
ETNK2	-0.707916175	-4.14257837	-6.256598857	4.29E-09	1.83E-08	10.0518177
USP21	-0.303646879	0.923819795	-6.247600873	4.49E-09	1.91E-08	10.00757745
ACTR5	-0.419074018	-0.911377503	-6.246752044	4.51E-09	1.91E-08	10.0034059
ZSCAN21	-0.374420546	-1.147658567	-6.246097661	4.52E-09	1.92E-08	10.00019016
BRCC3	-0.240452052	0.795611803	-6.2447765	4.55E-09	1.93E-08	9.993698375
ARID4B	-0.309813361	-0.329269931	-6.241781695	4.62E-09	1.95E-08	9.97898569
RBBP5	-0.333736559	2.856042553	-6.236756436	4.74E-09	2.00E-08	9.95430696
HSF4	0.378818927	-1.476317079	6.22530198	5.02E-09	2.12E-08	9.898097251
OR2Z1	0.419635212	0.049722255	6.216201547	5.25E-09	2.21E-08	9.853481397
C17orf100	-0.744009409	-3.007021277	-6.215067484	5.28E-09	2.22E-08	9.847924145
PRR23B	0.710286962	-4.084950355	6.208965124	5.45E-09	2.29E-08	9.818030728
FUT11	-0.415156239	1.986226492	-6.20436169	5.57E-09	2.34E-08	9.795491186
NOL3	0.405744716	-1.70355	6.203040924	5.61E-09	2.35E-08	9.789026164
MRPL34	-0.349553065	2.922425929	-6.200663608	5.68E-09	2.38E-08	9.777391421
ITPRIPL2	0.613503562	-1.952738298	6.196425134	5.80E-09	2.42E-08	9.756654399
SCUBE3	0.722364785	-2.166671631	6.192303105	5.92E-09	2.47E-08	9.73649491
NUDT18	0.360073877	-0.935268751	6.18196755	6.24E-09	2.60E-08	9.685981064
PPP1CA	-0.52200392	4.318620445	-6.181397688	6.25E-09	2.60E-08	9.683197341
C11orf86	0.629446223	-1.460027092	6.180702822	6.28E-09	2.61E-08	9.679803186
MORN2	0.438107527	-2.385702128	6.178439523	6.35E-09	2.64E-08	9.66874936
DLG2	0.309489362	0.206130945	6.171810149	6.56E-09	2.72E-08	9.636385314
PROKR2	0.781682247	-3.807702492	6.171789614	6.56E-09	2.72E-08	9.636285095
GALR3	0.27323519	4.697932566	6.169675245	6.63E-09	2.74E-08	9.625967163
RPL24	-0.382050126	4.699596016	-6.168228611	6.68E-09	2.76E-08	9.618908891
ARL11	0.469190016	-0.621093411	6.158414183	7.01E-09	2.90E-08	9.571048603
SLC37A2	0.539937868	-0.246339518	6.153831808	7.18E-09	2.96E-08	9.548717652
BTBD1	-0.351275719	0.504034722	-6.14339221	7.56E-09	3.11E-08	9.497879105
RC3H2	0.339738755	-0.730590081	6.139357349	7.71E-09	3.17E-08	9.478243636
ATE1	-0.406832691	2.084205841	-6.138030664	7.77E-09	3.19E-08	9.471789025
MRPS18C	-0.558890843	0.961579419	-6.127262389	8.19E-09	3.36E-08	9.41942901
HMHB1	0.756526379	-4.231725157	6.124301617	8.31E-09	3.41E-08	9.405041834
SYNRG	-0.488941195	-0.115719224	-6.1238979	8.33E-09	3.41E-08	9.403080378
SMYD2	-0.250981796	0.916729698	-6.120924793	8.46E-09	3.45E-08	9.388637896
ZFHX3	0.533670693	-0.586149291	6.120342071	8.48E-09	3.46E-08	9.385807685
ADARB1	-0.396255581	-0.058181801	-6.115058394	8.71E-09	3.55E-08	9.360152641
ARID4A	-0.799393505	0.070986517	-6.112308136	8.83E-09	3.59E-08	9.346803806
SERPINI1	-0.674397937	-2.874479174	-6.107009009	9.06E-09	3.68E-08	9.321093491
ARL2	0.421000952	3.186193589	6.10289737	9.25E-09	3.76E-08	9.301153617
KLRC1	-0.895172702	-1.644665268	-6.093918615	9.67E-09	3.92E-08	9.257637403
SLC35G1	0.419581775	-0.030896169	6.083850605	1.02E-08	4.12E-08	9.208886691
HNRNPH3	-0.435813172	2.227007092	-6.073178885	1.07E-08	4.34E-08	9.157264399
GPR45	0.626437388	-2.655975087	6.061582974	1.13E-08	4.59E-08	9.101231966
ZNF274	-0.373280447	0.728805729	-6.05203035	1.19E-08	4.80E-08	9.055120283
PZP	-1.296764405	-0.815303967	-6.049274389	1.21E-08	4.86E-08	9.041824899
C16orf82	0.476576949	1.316423404	6.048931876	1.21E-08	4.86E-08	9.040172791
TMED5	-0.436928009	3.43106305	-6.043932708	1.24E-08	4.98E-08	9.016065606
FOLR2	0.531584015	-1.645856999	6.037491613	1.28E-08	5.13E-08	8.98502248
FAT2	0.430425448	-2.948279611	6.022743938	1.37E-08	5.51E-08	8.9140193
TMEM9B	0.302744222	3.540010609	6.022420731	1.38E-08	5.52E-08	8.912464363
ARHGEF10L	0.543203585	-0.009521993	6.015817654	1.42E-08	5.69E-08	8.880708036
MAPK8IP2	0.5071525	-2.68964037	6.01517681	1.43E-08	5.70E-08	8.87762711
ALDH3A2	-0.379155645	1.317693617	-6.014840998	1.43E-08	5.71E-08	8.876012738
PPBP	0.45747078	6.599450157	6.007226698	1.48E-08	5.91E-08	8.839422354
AKR1C1	-0.667984701	-3.931872822	-6.007216827	1.48E-08	5.91E-08	8.839374938
E2F7	0.475734247	-0.208582837	6.005299355	1.50E-08	5.96E-08	8.830164914
OTUD1	-0.66371459	0.113230177	-5.990131805	1.61E-08	6.41E-08	8.757373741
NMRAL1	-0.348291409	0.80089328	-5.98657469	1.64E-08	6.52E-08	8.740318555
EPHB2	0.840116667	-2.909130496	5.980127712	1.70E-08	6.72E-08	8.709422864
PIK3C3	-0.314703799	0.538812427	-5.976764125	1.72E-08	6.82E-08	8.693311535
RECK	-0.549538038	-2.817218698	-5.974668258	1.74E-08	6.89E-08	8.68327523
KIAA1143	-0.361709005	4.631113475	-5.971727147	1.77E-08	6.98E-08	8.66919493
MBLAC1	-0.407643449	-0.217807794	-5.970384312	1.78E-08	7.01E-08	8.662767616
TTLL1	-0.443319892	-3.179652482	-5.965552995	1.82E-08	7.17E-08	8.639650263
MFN1	-0.449122433	-0.861243015	-5.964651167	1.83E-08	7.20E-08	8.635336352
CHCHD1	-0.385811368	0.011468016	-5.963429561	1.84E-08	7.23E-08	8.629493398
ITGB1BP1	0.784946761	-1.484962908	5.963205348	1.84E-08	7.23E-08	8.628421063
RAB34	0.375196984	0.703942184	5.961969121	1.85E-08	7.27E-08	8.622509046
GPBAR1	0.455178456	1.405425023	5.953104358	1.94E-08	7.58E-08	8.58013657
DCAF13	-0.356799303	2.006654024	-5.949526715	1.97E-08	7.70E-08	8.563046609
TIGD2	-0.673139113	-4.529964539	-5.945861146	2.01E-08	7.83E-08	8.545543046
PRRC2B	0.244852151	5.723914894	5.941698438	2.05E-08	7.99E-08	8.525673452
EIF3H	-0.332893275	3.568788304	-5.935268478	2.11E-08	8.23E-08	8.494998201
ZNF260	-0.465371752	-0.971100305	-5.933137781	2.13E-08	8.31E-08	8.484837754
UHRF2	-0.394230914	1.063050355	-5.925040506	2.22E-08	8.63E-08	8.44624515
CDH24	0.369785604	0.241232206	5.919305414	2.28E-08	8.87E-08	8.418930259
CIZ1	-0.324936408	2.320393579	-5.909638363	2.39E-08	9.29E-08	8.372924591
ADCY7	-0.361981586	1.865683688	-5.901037717	2.50E-08	9.67E-08	8.332032258
CDC7	-0.489574231	-1.66689161	-5.898055087	2.53E-08	9.80E-08	8.317859584
ABO	-0.562178091	6.906014184	-5.897339601	2.54E-08	9.83E-08	8.314460427
KANSL2	-0.414221284	0.569843759	-5.884931798	2.70E-08	1.04E-07	8.255552873
ANKRD63	0.686354839	2.843035461	5.883841794	2.72E-08	1.05E-07	8.250381547
TYSND1	-0.718612231	-3.47529078	-5.883406957	2.72E-08	1.05E-07	8.248318705
ANP32C	-1.478865275	-0.353664422	-5.880283384	2.76E-08	1.06E-07	8.233503389
CIB2	0.528994624	-2.168255319	5.878781637	2.78E-08	1.07E-07	8.226382206
UBQLN1	-0.461849489	-0.799091631	-5.877096673	2.81E-08	1.08E-07	8.218393537
DENND3	-0.502157487	0.97993766	-5.870403874	2.90E-08	1.11E-07	8.186675755
CLCF1	-0.480924625	2.123058665	-5.862572934	3.01E-08	1.15E-07	8.149592211
ZNF780B	-0.686844718	1.193168511	-5.861907379	3.02E-08	1.16E-07	8.146441859
EIF2B1	-0.299650522	2.093216899	-5.861223757	3.03E-08	1.16E-07	8.143206214
AHSP	0.821187136	-2.717641609	5.85832588	3.07E-08	1.17E-07	8.12949286
RBMX	-0.525564516	2.743351064	-5.853291039	3.15E-08	1.20E-07	8.105676812
FAM91A1	-0.516156586	-1.550364539	-5.848254712	3.23E-08	1.23E-07	8.081866265
MCM3	-0.510695229	0.887578553	-5.844226812	3.29E-08	1.25E-07	8.062832354
C18orf15	0.452608199	-2.781617021	5.828388156	3.55E-08	1.35E-07	7.988064508
TSPAN33	0.41334879	2.431446809	5.824292725	3.62E-08	1.37E-07	7.968751921
UPF3B	-0.214758151	0.23622934	-5.820932945	3.68E-08	1.40E-07	7.952914637
RCBTB1	-0.463478772	-1.325549152	-5.820784678	3.69E-08	1.40E-07	7.952215865
STK17B	-0.513227634	0.645304823	-5.815383772	3.78E-08	1.43E-07	7.926769329
SLC25A23	-0.583813844	-2.701797872	-5.815108361	3.79E-08	1.43E-07	7.92547211
OR7A17	0.707654739	-4.388348478	5.811123885	3.86E-08	1.46E-07	7.906709
NEURL1B	0.699653898	-4.259588652	5.802351585	4.03E-08	1.52E-07	7.865427719
LINGO2	-0.821036468	-3.486146747	-5.7936463	4.20E-08	1.58E-07	7.824499861
HOMER3	0.501007788	-0.180452542	5.791737585	4.24E-08	1.59E-07	7.815531119
FRG2B	0.662211022	-3.844680851	5.787226815	4.34E-08	1.63E-07	7.794343014
MS4A4A	0.58540484	2.287026425	5.785473667	4.37E-08	1.64E-07	7.786110837
FNDC3B	-0.672595853	-1.082551844	-5.782041986	4.45E-08	1.66E-07	7.770001322
PDPR	-0.401209677	2.773205674	-5.773044487	4.64E-08	1.74E-07	7.727792022
SYCP2	-0.64876584	-4.068381261	-5.772964397	4.64E-08	1.74E-07	7.727416482
SEMA4D	-0.268101478	4.151021277	-5.769402259	4.72E-08	1.76E-07	7.710717099
MBLAC2	-0.443902554	-2.567765957	-5.767339189	4.77E-08	1.78E-07	7.701048305
STEAP4	0.799380547	0.936598624	5.763527419	4.86E-08	1.81E-07	7.683189697
ANKRD36	-0.328800348	4.231028444	-5.759640533	4.95E-08	1.84E-07	7.664986713
WDR46	0.303304877	0.269312007	5.758244395	4.98E-08	1.85E-07	7.658450213
FAM187B	0.702844758	-3.099900709	5.757375191	5.01E-08	1.86E-07	7.654381234
CTH	0.649959445	-2.850537686	5.74945345	5.20E-08	1.93E-07	7.617315033
DTYMK	-0.546156808	-2.129981036	-5.743761967	5.34E-08	1.98E-07	7.590703936
PLCL2	-0.405839996	-0.324451123	-5.738572225	5.48E-08	2.03E-07	7.566453103
BMP1	-0.540696244	-2.080044751	-5.737831666	5.50E-08	2.03E-07	7.562993706
HSD3B7	0.617323253	-3.459808511	5.735522285	5.56E-08	2.05E-07	7.552207609
DCTN2	-0.457717284	-0.475973006	-5.720761642	5.97E-08	2.20E-07	7.483331256
HERPUD1	-0.39374474	3.565946592	-5.718038475	6.05E-08	2.23E-07	7.470636505
SS18L1	-0.342496983	-1.210400276	-5.714600113	6.15E-08	2.26E-07	7.454613088
TTC27	-0.302423469	0.125506269	-5.711231198	6.25E-08	2.29E-07	7.438919168
PITRM1	-0.269351277	1.378753191	-5.710777727	6.26E-08	2.30E-07	7.436807139
KLHL34	0.408379442	-0.566957355	5.709977806	6.28E-08	2.30E-07	7.433081783
SLC25A46	-0.382044598	-0.711519168	-5.706459455	6.39E-08	2.34E-07	7.416700169
STXBP4	-0.614211942	0.240812394	-5.706380169	6.39E-08	2.34E-07	7.416331086
TRAPPC2	-0.301392699	-0.354362078	-5.705264353	6.43E-08	2.35E-07	7.411137161
AKAP13	-0.327416156	3.749000974	-5.695407644	6.74E-08	2.46E-07	7.365283637
SPAG4	0.57617213	-2.677092033	5.689292947	6.94E-08	2.53E-07	7.336863052
EXOSC1	-0.196060671	2.801458902	-5.688729821	6.95E-08	2.53E-07	7.334246652
PPIL4	-0.287784818	2.871983109	-5.68709856	7.01E-08	2.55E-07	7.326668411
GNMT	0.289398302	0.139893511	5.685265438	7.07E-08	2.57E-07	7.318154024
DEPDC5	-0.222329973	2.719460993	-5.684507427	7.10E-08	2.57E-07	7.314633765
PSMD4	-0.66423836	1.544989504	-5.684431285	7.10E-08	2.57E-07	7.314280172
MRPL49	-0.322546371	2.989985816	-5.68192968	7.18E-08	2.60E-07	7.302664716
DHRS2	0.443845679	1.833780469	5.668863777	7.65E-08	2.77E-07	7.242049502
TMEM97	-0.402339829	-2.156008719	-5.660213833	7.97E-08	2.88E-07	7.201969237
DPP3	0.347419388	2.331639886	5.653747514	8.22E-08	2.97E-07	7.172032276
FLNC	0.410457201	-2.405051297	5.651577475	8.30E-08	2.99E-07	7.16199055
CETP	0.859760438	-3.859028656	5.648483841	8.42E-08	3.03E-07	7.147679166
CSHL1	0.352162006	-0.362510761	5.640989033	8.73E-08	3.14E-07	7.113028213
FETUB	0.734403984	-4.48561615	5.640483678	8.75E-08	3.14E-07	7.11069284
MYO1G	-0.38168414	3.773042553	-5.639182168	8.81E-08	3.16E-07	7.104678851
SMARCA1	0.684224717	-2.162481868	5.63120412	9.15E-08	3.28E-07	7.067833302
RAB6A	-0.428220514	3.354049701	-5.629030782	9.24E-08	3.31E-07	7.057801773
LSM12	-0.3942588	0.806275967	-5.627271339	9.32E-08	3.33E-07	7.049682473
ZNF789	-0.450182124	2.175258865	-5.625162282	9.41E-08	3.36E-07	7.039951935
CLDN15	-0.441284407	0.882480492	-5.621975596	9.55E-08	3.41E-07	7.025253955
BEND7	0.553847915	-2.423418068	5.619922171	9.65E-08	3.44E-07	7.015785729
ZFP42	-0.780467642	-3.600805507	-5.612469278	1.00E-07	3.56E-07	6.981439382
CEP112	0.397893986	-0.604256908	5.610287188	1.01E-07	3.59E-07	6.971388809
CD320	0.301201155	0.981168727	5.609558035	1.01E-07	3.60E-07	6.968030931
VIP	0.810901011	-3.760390718	5.605587697	1.03E-07	3.67E-07	6.949751703
SF3A3	0.220948741	0.139631332	5.600774	1.06E-07	3.75E-07	6.927600776
HSDL1	-0.347112575	-2.413969513	-5.597664897	1.07E-07	3.80E-07	6.913300244
DACH1	0.45869039	-1.660557447	5.593684717	1.09E-07	3.87E-07	6.895000543
MAPK8IP1	0.32238078	-1.503061702	5.590453595	1.11E-07	3.92E-07	6.880150914
XCL1	-0.691833938	-2.725234752	-5.582780278	1.15E-07	4.06E-07	6.844907792
GPATCH4	-0.267576446	-0.731130417	-5.569836601	1.22E-07	4.31E-07	6.785528509
THADA	-0.482142031	1.811200324	-5.567876912	1.23E-07	4.35E-07	6.77654612
LINGO4	0.515079301	-2.642808511	5.561391354	1.27E-07	4.48E-07	6.746833528
LCN12	0.489704564	-2.727774876	5.561340859	1.27E-07	4.48E-07	6.746602283
ABCA1	-0.842611035	-1.187673475	-5.555198174	1.31E-07	4.60E-07	6.718481204
ZNF583	-0.361270167	0.992919044	-5.550592269	1.34E-07	4.70E-07	6.697408595
CCDC66	-0.374631003	-0.620268985	-5.54974242	1.34E-07	4.71E-07	6.693521657
APOA4	0.643786489	-4.631915437	5.549292457	1.35E-07	4.72E-07	6.691463824
ACOT7	-0.402806048	-1.120751418	-5.539183542	1.41E-07	4.94E-07	6.645260696
ZBTB26	-0.381135381	-0.222150441	-5.53297896	1.45E-07	5.08E-07	6.616929367
CLINT1	-0.319077883	1.683501749	-5.531966956	1.46E-07	5.10E-07	6.612310305
GCLC	-0.41093834	-1.240743618	-5.527325506	1.49E-07	5.21E-07	6.591132452
MTMR6	-0.417471102	2.439042553	-5.523722812	1.52E-07	5.29E-07	6.574702124
PLEKHF1	-0.456324197	1.074305429	-5.519295751	1.55E-07	5.40E-07	6.554521703
LRP2	0.215531586	5.198304965	5.512858942	1.60E-07	5.55E-07	6.525198688
PHACTR2	-0.386714019	0.519133538	-5.504384268	1.66E-07	5.77E-07	6.486625962
GFRA2	0.344944299	0.269191057	5.501271946	1.69E-07	5.85E-07	6.472469802
INSL5	0.77674268	-4.054997232	5.500988206	1.69E-07	5.85E-07	6.47117949
ISOC2	0.332025608	0.648000328	5.497754579	1.72E-07	5.94E-07	6.456477584
ALKBH7	-0.328988555	-0.67250766	-5.493995803	1.75E-07	6.03E-07	6.439395106
NMD3	-0.482449682	-2.800854519	-5.493861963	1.75E-07	6.03E-07	6.438786982
MSMO1	-0.424428596	3.454483516	-5.48527909	1.82E-07	6.27E-07	6.399809574
IQGAP1	-0.462179543	1.122779007	-5.483562678	1.83E-07	6.32E-07	6.392019589
PAX7	0.628620721	-4.209793124	5.483215622	1.84E-07	6.32E-07	6.390444657
TSR2	-0.359564884	0.669321433	-5.47962232	1.87E-07	6.42E-07	6.374142161
KCNE3	0.604946422	-1.88350146	5.479212016	1.87E-07	6.43E-07	6.372281091
SCEL	0.703899376	-3.343547987	5.478680097	1.88E-07	6.44E-07	6.369868531
ABL2	-0.36872043	-2.647198582	-5.46785282	1.97E-07	6.76E-07	6.320793762
ZDHHC17	-0.3593297	-0.180067159	-5.45885597	2.06E-07	7.05E-07	6.280063634
UBE2E3	-0.315137009	0.546030168	-5.448557667	2.16E-07	7.38E-07	6.233495464
PLEKHF2	-0.422390288	0.424117496	-5.437040139	2.28E-07	7.78E-07	6.181482269
NSUN5	-0.236037789	1.33114778	-5.434535137	2.30E-07	7.86E-07	6.170179227
SNORD9	-0.628315188	-2.915858156	-5.432469926	2.33E-07	7.93E-07	6.160863179
FGD5	0.638888585	-4.007291084	5.426807055	2.39E-07	8.14E-07	6.135330212
SLC16A5	0.385923683	-0.684367255	5.421304075	2.45E-07	8.34E-07	6.110534935
HDAC8	-0.628473732	1.070000728	-5.41758857	2.49E-07	8.47E-07	6.093802999
PER3	-0.502184946	-2.046161702	-5.414980427	2.52E-07	8.57E-07	6.082062328
MTA2	-0.345061063	1.391788934	-5.414703133	2.53E-07	8.57E-07	6.080814294
AMIGO2	-0.315069873	-0.428776791	-5.408250009	2.60E-07	8.82E-07	6.05178225
TRIM23	-0.468684745	-2.299426241	-5.400321733	2.70E-07	9.14E-07	6.016144866
ZNF813	-0.481820565	3.738432624	-5.398131002	2.73E-07	9.23E-07	6.006303667
TAS2R39	0.536885812	-0.972337993	5.396516608	2.75E-07	9.28E-07	5.999053179
ERBB2	0.315720452	0.986732097	5.390539586	2.82E-07	9.53E-07	5.972221931
AKT1	-0.302434462	0.57709695	-5.390341954	2.83E-07	9.53E-07	5.971335085
KLF14	0.593852823	-3.112539007	5.38410643	2.91E-07	9.80E-07	5.943365027
MRI1	-0.583486587	-1.277096376	-5.378131899	2.99E-07	1.01E-06	5.916585772
C3orf38	-0.545807407	-1.308271872	-5.372773362	3.07E-07	1.03E-06	5.892584298
OR8B3	0.75833871	-4.019985816	5.37267402	3.07E-07	1.03E-06	5.892139484
CECR2	0.622204973	-4.450588652	5.364158647	3.19E-07	1.07E-06	5.854031286
TMX4	-0.372538978	2.367241135	-5.363942988	3.19E-07	1.07E-06	5.853066685
CEP97	-0.445837854	-2.621936513	-5.36017936	3.25E-07	1.09E-06	5.836236838
WHAMM	-0.430494211	3.939848593	-5.357828793	3.29E-07	1.10E-06	5.825729769
NDUFA5	-0.320001212	1.637306227	-5.355693323	3.32E-07	1.11E-06	5.816186837
PPIL3	-0.259483913	0.358552286	-5.352468829	3.37E-07	1.12E-06	5.8017821
AP4B1	-0.199636425	1.863929078	-5.349427871	3.41E-07	1.14E-06	5.788202549
CLU	0.708233295	3.304674164	5.349162168	3.42E-07	1.14E-06	5.787016282
ACSM2A	0.607045161	-2.423691844	5.347783762	3.44E-07	1.14E-06	5.780862839
RASSF6	0.558066532	5.554148936	5.344030209	3.50E-07	1.16E-06	5.764111672
BCAS4	0.401835821	4.620038303	5.340522029	3.56E-07	1.18E-06	5.748462618
TTLL11	-0.291450547	0.904395491	-5.340478678	3.56E-07	1.18E-06	5.748269284
CNFN	0.453146505	-3.007907801	5.338889281	3.58E-07	1.19E-06	5.7411817
VAMP8	0.200715383	3.219647848	5.33594173	3.63E-07	1.20E-06	5.728041432
NTN5	0.519575269	-3.147801418	5.335326608	3.64E-07	1.21E-06	5.725299815
IBA57	-0.456779973	-3.233726241	-5.329448234	3.74E-07	1.24E-06	5.699110312
EFHC2	-0.438635194	0.712787197	-5.328357018	3.76E-07	1.24E-06	5.694250817
RFPL1	0.60744862	-2.310054714	5.322341287	3.87E-07	1.28E-06	5.667472971
TROAP	0.391952504	-2.676901993	5.320526232	3.90E-07	1.28E-06	5.659397577
UROS	-0.243855169	1.636361475	-5.318436173	3.94E-07	1.30E-06	5.650100938
SSBP2	0.277955398	5.00966668	5.317852245	3.95E-07	1.30E-06	5.647504043
TSPO	-0.503194016	1.009285241	-5.316755474	3.97E-07	1.30E-06	5.642626913
PELI2	-0.461454366	1.121399039	-5.313660073	4.02E-07	1.32E-06	5.628865878
RNF113A	-0.372981675	0.897633832	-5.309093414	4.11E-07	1.35E-06	5.60857395
PIGC	-0.815347368	-4.08325805	-5.300529078	4.27E-07	1.40E-06	5.570549867
SH3BGRL3	-0.306248032	3.555914343	-5.297994442	4.32E-07	1.41E-06	5.559304434
POU2F2	0.567161828	-2.695497872	5.296218282	4.36E-07	1.42E-06	5.551426285
SLC39A8	-0.339548218	-0.064395996	-5.282147763	4.65E-07	1.52E-06	5.489079233
C11orf80	-0.472507269	-0.910924407	-5.266676041	4.99E-07	1.63E-06	5.420652139
RBM43	-0.38348957	1.148110071	-5.265858203	5.01E-07	1.63E-06	5.417038831
ZNF266	-0.546576411	2.052323404	-5.252974343	5.31E-07	1.73E-06	5.360166314
RCAN3	-0.531046366	3.725087416	-5.251804873	5.34E-07	1.74E-06	5.35500864
UGGT1	-0.312058588	-0.013360773	-5.240665248	5.62E-07	1.82E-06	5.30591884
SEC14L1	0.281206194	0.77520471	5.239162878	5.65E-07	1.84E-06	5.29930363
TTN	-0.422630438	-0.410985978	-5.235967009	5.74E-07	1.86E-06	5.285235902
RASL10B	0.35285371	0.986641631	5.234936656	5.76E-07	1.87E-06	5.280701686
CCDC85C	-0.446639664	-2.55915868	-5.228456835	5.94E-07	1.92E-06	5.252200143
MT1X	-0.429633737	3.529978723	-5.227847309	5.95E-07	1.92E-06	5.249520372
GIPC3	0.402842947	-0.781916561	5.226364313	5.99E-07	1.94E-06	5.243001281
STIP1	-0.474803266	1.056550638	-5.223620112	6.07E-07	1.96E-06	5.230941375
CST6	0.61605337	-4.584957757	5.222551867	6.10E-07	1.97E-06	5.226247936
PRRG4	0.524212572	-2.04517383	5.220822856	6.15E-07	1.98E-06	5.218652732
LMBR1L	-0.207983828	0.11795675	-5.210359166	6.44E-07	2.07E-06	5.172724257
DPM1	-0.308179984	2.2554252	-5.197660946	6.83E-07	2.19E-06	5.117071854
SARNP	-0.424014495	1.233533665	-5.194179612	6.93E-07	2.23E-06	5.101830379
BRIX1	-0.260577444	1.626354137	-5.192749358	6.98E-07	2.24E-06	5.095570664
CDK11B	-0.258695565	2.753141844	-5.186479495	7.18E-07	2.30E-06	5.068143559
POLR1C	-0.218893697	0.558746829	-5.175036172	7.56E-07	2.42E-06	5.018143788
TTC26	-0.920414954	-3.067389515	-5.172678084	7.64E-07	2.44E-06	5.007849876
YAF2	-0.390389046	-1.956284397	-5.165833132	7.88E-07	2.52E-06	4.977987331
SOX7	-0.565602402	-3.50443304	-5.161862734	8.02E-07	2.56E-06	4.960678033
CDYL	-0.332177363	1.19676809	-5.160165503	8.08E-07	2.58E-06	4.953281585
BEX1	0.676174077	-3.909513313	5.158251525	8.15E-07	2.60E-06	4.944942561
BPGM	-0.399700918	0.177322835	-5.151522436	8.40E-07	2.67E-06	4.915641378
IL11RA	0.277445988	2.210190046	5.15071294	8.44E-07	2.68E-06	4.912118272
TAF1A	-0.302899752	-1.363657021	-5.143058873	8.73E-07	2.77E-06	4.878824838
DUSP6	0.521861743	5.889732572	5.137679062	8.94E-07	2.84E-06	4.85544424
NOC4L	0.279983938	1.13987234	5.135812096	9.02E-07	2.86E-06	4.847334357
FOXN3	-0.290994229	3.152794403	-5.132946419	9.14E-07	2.89E-06	4.83489013
PDGFRA	0.605872045	-4.228345247	5.128666952	9.31E-07	2.95E-06	4.816315398
IFIT1B	0.793743817	-3.640175177	5.128176465	9.33E-07	2.95E-06	4.814187155
CYP4F12	0.575727544	-1.368180682	5.122344762	9.58E-07	3.03E-06	4.788893879
YWHAE	0.306297715	3.160255319	5.121948775	9.60E-07	3.03E-06	4.787177123
L1CAM	0.529922715	-3.169539007	5.120426365	9.66E-07	3.05E-06	4.780577735
WDHD1	0.485665273	-2.161584085	5.10988904	1.01E-06	3.19E-06	4.734937306
EIF4G2	-0.264163936	2.740766043	-5.108375497	1.02E-06	3.21E-06	4.728387009
C14orf28	-0.298049469	-1.350479362	-5.096212115	1.08E-06	3.38E-06	4.675795086
BACE1	0.241614228	2.449523768	5.094868791	1.08E-06	3.40E-06	4.669992146
PAX9	0.369391889	-1.628078486	5.093432977	1.09E-06	3.42E-06	4.663790831
HELLS	-0.376537822	-2.351576027	-5.084368724	1.14E-06	3.56E-06	4.624670046
C12orf42	-0.625116935	-3.719269504	-5.084328331	1.14E-06	3.56E-06	4.624495822
HBZ	0.638828451	-3.829057351	5.083374805	1.14E-06	3.57E-06	4.620383285
TSC22D2	-0.406981236	-1.708836832	-5.078077439	1.17E-06	3.65E-06	4.5975456
SLC25A37	0.654444276	0.536485943	5.077589623	1.17E-06	3.65E-06	4.595443391
PLCD4	0.340013871	-0.827852199	5.074691781	1.19E-06	3.70E-06	4.582958204
LHX1	0.419847825	-1.117656177	5.068477662	1.22E-06	3.80E-06	4.556201702
ARHGAP23	0.608016801	-3.502113475	5.063091798	1.25E-06	3.89E-06	4.533029877
ASB16	0.343727554	-2.016265248	5.055811722	1.29E-06	4.01E-06	4.501735718
KCTD16	0.711313172	-4.377460993	5.046754964	1.34E-06	4.17E-06	4.462848038
C1orf131	-0.3982989	-2.217240845	-5.04501791	1.35E-06	4.20E-06	4.455395063
GSG1L	0.639160618	-1.934946809	5.040644549	1.38E-06	4.28E-06	4.436638721
RPL39	-0.267141321	5.029361487	-5.039572428	1.39E-06	4.29E-06	4.43204237
POLG2	-0.285634756	0.350929699	-5.038077956	1.39E-06	4.32E-06	4.425636468
DBF4	-0.612247312	-4.704489362	-5.033936523	1.42E-06	4.39E-06	4.407891572
MOCS2	-0.240197769	1.101369405	-5.031490812	1.44E-06	4.44E-06	4.397417153
GPR142	0.633217976	-3.712478286	5.031180086	1.44E-06	4.44E-06	4.396086639
CLPX	-0.246686183	2.712004817	-5.031064462	1.44E-06	4.44E-06	4.39559156
RAB15	-0.325698495	-0.390033067	-5.029402012	1.45E-06	4.47E-06	4.388474118
ZDHHC4	-0.239783369	-0.142315994	-5.02001609	1.51E-06	4.65E-06	4.348321033
GUK1	-0.30247494	0.646285461	-5.019906593	1.51E-06	4.65E-06	4.347852916
TRIM3	-0.622959005	-4.406950355	-5.018460192	1.52E-06	4.67E-06	4.341669953
PDE6B	-0.272682056	-1.38144314	-5.014485611	1.55E-06	4.75E-06	4.324686132
IFFO1	-0.381642568	0.156203762	-5.00640039	1.60E-06	4.92E-06	4.290166174
MBNL3	-0.240031586	5.122702128	-5.005031897	1.61E-06	4.95E-06	4.284327235
HAVCR2	-0.601124315	-2.080653333	-5.00299686	1.63E-06	4.99E-06	4.275646425
RGS18	0.553239037	3.242932262	4.995849588	1.68E-06	5.14E-06	4.245178091
UROC1	0.416430591	-2.812073477	4.978255638	1.82E-06	5.55E-06	4.170306602
SMARCA4	-0.211565895	1.688848977	-4.977221876	1.83E-06	5.57E-06	4.165913177
AMY1C	-0.26997437	0.941024454	-4.976613953	1.83E-06	5.58E-06	4.163329842
FGF21	0.653576505	-4.201686137	4.973500409	1.86E-06	5.65E-06	4.150102488
LIN9	-0.225862838	-1.016426497	-4.969509256	1.89E-06	5.75E-06	4.133155287
CXCL11	0.564273322	-3.247636358	4.968196896	1.90E-06	5.78E-06	4.127584849
SREK1	-0.311850376	-0.730641862	-4.964582242	1.93E-06	5.86E-06	4.112247461
MAN2B1	0.272848118	2.202255319	4.957440008	1.99E-06	6.04E-06	4.081965285
RBM28	0.176075265	1.891564602	4.949323863	2.06E-06	6.26E-06	4.047591193
ZNF137P	-0.494465064	-2.764835432	-4.948455284	2.07E-06	6.27E-06	4.043914879
RRP15	-0.383704801	-2.246111313	-4.945897569	2.09E-06	6.34E-06	4.033091843
SNX32	0.46687836	-2.691163121	4.942531125	2.13E-06	6.43E-06	4.018852675
MED14	-0.416854167	-3.204425532	-4.941547788	2.13E-06	6.45E-06	4.014694714
TAGLN	-0.404133642	0.499964024	-4.939344365	2.16E-06	6.51E-06	4.005379844
HAUS2	-0.299603622	-0.708869858	-4.939089997	2.16E-06	6.51E-06	4.004304701
ST6GALNAC3	0.648058956	-3.266957732	4.929570723	2.25E-06	6.78E-06	3.96409765
SLC35A5	-0.43204021	0.740920223	-4.928514482	2.26E-06	6.80E-06	3.959639736
PRAMEF2	0.711683511	-4.311538446	4.918044484	2.37E-06	7.11E-06	3.915487245
SRI	-0.248764453	0.313948629	-4.917926937	2.37E-06	7.11E-06	3.914991919
HSPA5	-0.446524462	-2.265641135	-4.915186293	2.40E-06	7.19E-06	3.903445686
SLC25A39	-0.286356362	0.536766227	-4.91211219	2.43E-06	7.28E-06	3.890500038
SPAG5	-0.456616385	-2.362852845	-4.910240654	2.45E-06	7.34E-06	3.882621447
POLR2H	-0.236685887	0.259676398	-4.906344177	2.49E-06	7.45E-06	3.86622533
NUP214	-0.289825847	0.314563699	-4.90274119	2.53E-06	7.57E-06	3.851072426
UBN2	0.315127755	-1.261656028	4.896440903	2.60E-06	7.77E-06	3.824594654
SEMA6B	0.523361703	-1.980159985	4.8888189	2.69E-06	8.02E-06	3.792594591
CALR	-0.3635625	3.663765957	-4.888490781	2.69E-06	8.03E-06	3.791217823
ARHGEF7	-0.2665504	-0.404290426	-4.888079057	2.70E-06	8.03E-06	3.789490344
IGSF8	0.361829274	0.409450851	4.875937314	2.84E-06	8.46E-06	3.738593587
KDM4B	0.288655929	-0.309913461	4.874764956	2.86E-06	8.50E-06	3.733683984
WRNIP1	-0.219920639	-0.026621283	-4.869557341	2.92E-06	8.68E-06	3.711885703
PLIN4	-0.809080733	-0.881068369	-4.86904692	2.93E-06	8.70E-06	3.709750053
BIRC6	-0.289826205	-0.479264673	-4.860430246	3.04E-06	9.02E-06	3.673721241
KLHL38	0.713177419	-4.338106383	4.857236073	3.08E-06	9.14E-06	3.660377075
ZCCHC7	-0.344866769	-0.477997308	-4.856171176	3.10E-06	9.17E-06	3.655929691
DERL1	-0.333865102	1.941377937	-4.854633447	3.12E-06	9.22E-06	3.649508833
IL10RB	-0.379106815	0.768386241	-4.850311141	3.18E-06	9.39E-06	3.631468634
CLGN	0.574407505	-2.440945012	4.847187506	3.22E-06	9.51E-06	3.618438545
SCCPDH	-0.354493352	-0.298047292	-4.843441587	3.27E-06	9.65E-06	3.602820566
IL1A	-2.033268339	-3.263062176	-4.838416467	3.34E-06	9.86E-06	3.581882769
DCAF8	-0.310624316	0.613175695	-4.831653499	3.44E-06	1.01E-05	3.553728635
ERH	-0.332358668	1.139035294	-4.829157368	3.48E-06	1.02E-05	3.543344424
IGFLR1	0.237878344	1.679257201	4.823586911	3.57E-06	1.05E-05	3.520184545
GABRR3	0.764826092	-3.735567229	4.819463358	3.63E-06	1.07E-05	3.503052731
DIABLO	-0.279396865	-0.5404077	-4.812556161	3.74E-06	1.10E-05	3.474379547
RPL29	-0.265963641	4.930917448	-4.810419959	3.77E-06	1.11E-05	3.46551773
CCNG1	-0.281958643	3.07730257	-4.806419047	3.84E-06	1.12E-05	3.448927983
SULT2B1	0.481281329	-4.175338754	4.805178219	3.86E-06	1.13E-05	3.443784923
FBL	-0.236255507	1.779506427	-4.804101765	3.88E-06	1.13E-05	3.439323943
REXO2	-0.231987531	-0.856642861	-4.802556148	3.90E-06	1.14E-05	3.432919948
REEP6	0.414755511	-2.352150355	4.801868598	3.91E-06	1.14E-05	3.43007168
STK40	-0.323920453	1.782811647	-4.801132616	3.93E-06	1.15E-05	3.427023101
AKR1A1	0.259183687	0.022865836	4.796416063	4.01E-06	1.17E-05	3.407494247
NIPSNAP3B	-0.555962649	-1.848049256	-4.793678456	4.05E-06	1.18E-05	3.396165558
TBX18	0.652186053	-4.440781683	4.787024226	4.17E-06	1.21E-05	3.368648685
LAPTM4B	0.461017315	-1.527775339	4.786982607	4.17E-06	1.21E-05	3.368476666
PDE4DIP	0.372821422	-1.070387335	4.786150833	4.19E-06	1.22E-05	3.365039038
UFM1	-0.44825907	-0.717300738	-4.774437395	4.40E-06	1.28E-05	3.316674635
RALGAPA1	-0.201886013	0.91585257	-4.768851494	4.51E-06	1.31E-05	3.293640841
ZKSCAN4	0.285049472	-1.498030925	4.766251692	4.56E-06	1.32E-05	3.282927065
PCDH12	-0.500552095	-2.747731865	-4.75933703	4.70E-06	1.36E-05	3.254452378
NSUN2	-0.281126635	1.037097418	-4.753448821	4.82E-06	1.39E-05	3.230228287
LRRC70	-0.415797435	-2.197583137	-4.749699206	4.90E-06	1.41E-05	3.214813717
ARHGEF1	0.241931452	5.723780142	4.734798945	5.22E-06	1.51E-05	3.153646521
SETD3	-0.318790767	1.953969645	-4.733796211	5.24E-06	1.51E-05	3.149535211
ZNF226	0.269808243	-0.677516117	4.729650935	5.33E-06	1.54E-05	3.13254589
CAMLG	-0.479108199	-4.603028369	-4.721580604	5.52E-06	1.59E-05	3.099500923
POLR3G	-0.427895833	-4.184333333	-4.714714216	5.68E-06	1.63E-05	3.071418059
FMO5	0.348996986	0.416523968	4.71273973	5.73E-06	1.65E-05	3.063348123
TARS2	-0.432504435	-0.91882305	-4.711035645	5.77E-06	1.66E-05	3.056385328
OR51B6	-0.546982527	-4.163567376	-4.70135589	6.01E-06	1.72E-05	3.016869308
PELP1	-0.221953293	0.826753191	-4.701030814	6.02E-06	1.73E-05	3.015543268
GPSM2	-0.430816308	-0.263508992	-4.695403725	6.17E-06	1.77E-05	2.992600071
PHOSPHO2	-0.311832539	-0.430667695	-4.693400475	6.22E-06	1.78E-05	2.984437119
MYH10	-0.304030981	0.851591844	-4.684658265	6.45E-06	1.84E-05	2.948843753
RCVRN	-0.492438101	1.665161929	-4.681588339	6.54E-06	1.87E-05	2.936356276
MTMR9	-0.294032392	1.170126241	-4.676257922	6.69E-06	1.91E-05	2.914688105
HPD	0.624802329	-2.767716827	4.671287959	6.83E-06	1.95E-05	2.894501495
CXCL2	-1.247787677	-0.213352381	-4.662496287	7.09E-06	2.02E-05	2.858830778
ZNF785	0.396002285	-1.683869504	4.650194197	7.46E-06	2.12E-05	2.80900009
NAA50	-0.244127688	5.15935461	-4.648979115	7.50E-06	2.13E-05	2.804083552
GPR19	-0.457429435	-3.13035461	-4.64841105	7.52E-06	2.14E-05	2.801785337
TMEM101	-0.237449728	-0.709871863	-4.647673949	7.54E-06	2.14E-05	2.798803566
RHOT1	-0.37274375	-1.447408511	-4.644828421	7.64E-06	2.17E-05	2.787295902
ZNF782	-0.41713629	2.156242553	-4.642686422	7.70E-06	2.18E-05	2.778636822
TSC22D4	-0.240402554	2.41129078	-4.641148038	7.75E-06	2.20E-05	2.772419685
CCL14	0.535642398	-4.01466164	4.640580169	7.77E-06	2.20E-05	2.770125116
CCL17	0.497640477	-4.12594437	4.634251634	7.98E-06	2.26E-05	2.744567631
GAB1	-0.538704003	-0.439068399	-4.632640841	8.04E-06	2.27E-05	2.738066626
ZNF559	-0.304696237	-1.845886525	-4.626673691	8.24E-06	2.32E-05	2.713998335
AGAP2	0.206501067	0.33142456	4.624638144	8.31E-06	2.34E-05	2.705793263
CISD3	0.191277204	0.594044894	4.621832711	8.41E-06	2.37E-05	2.694489242
CDK15	0.296545689	-1.147543313	4.621045126	8.44E-06	2.37E-05	2.69131671
ISYNA1	-0.25942695	0.067106257	-4.619707796	8.49E-06	2.39E-05	2.685930625
MRPL52	-0.25078332	0.747616809	-4.619018939	8.51E-06	2.39E-05	2.68315671
FRRS1	0.430719575	-2.012412667	4.617788499	8.55E-06	2.40E-05	2.678202687
CPLX2	0.378522245	-1.385346809	4.609785552	8.85E-06	2.48E-05	2.64600489
SERPINA1	0.44126822	4.538377605	4.607194372	8.94E-06	2.51E-05	2.635588803
COBL	0.625001344	-4.076390071	4.604964484	9.03E-06	2.53E-05	2.626628521
CD79B	-0.541584685	0.262098123	-4.602771165	9.11E-06	2.55E-05	2.617818313
PCGF6	-0.342016068	-2.518102886	-4.601457221	9.16E-06	2.56E-05	2.612541902
C11orf68	-0.259651021	-0.48146989	-4.597526655	9.31E-06	2.60E-05	2.59676458
CHRM4	0.273518145	-2.084865248	4.595276437	9.40E-06	2.62E-05	2.587736688
LY75	-0.280524018	0.690558918	-4.592795444	9.50E-06	2.65E-05	2.577786722
ZNF501	0.28900348	-0.329838809	4.588038774	9.69E-06	2.70E-05	2.558721359
FBXO38	-0.210057976	0.242138371	-4.584955128	9.81E-06	2.73E-05	2.546369531
PSD	0.284153171	-0.560940865	4.584764911	9.82E-06	2.73E-05	2.545607803
SAFB2	-0.243198645	1.877793061	-4.57928881	1.00E-05	2.79E-05	2.52368866
SRCAP	-0.28859684	-0.137527591	-4.573876797	1.03E-05	2.85E-05	2.502045171
LYPD3	-0.527211761	-1.544233333	-4.569619725	1.05E-05	2.90E-05	2.485033853
ATF2	-0.244972218	0.803920496	-4.568094548	1.05E-05	2.92E-05	2.478942091
CD300LF	-0.501777595	0.289374577	-4.565906234	1.06E-05	2.94E-05	2.470204318
WDSUB1	-0.3704358	-1.419278006	-4.564070562	1.07E-05	2.96E-05	2.462877022
JUN	-0.78611972	1.22664017	-4.555025658	1.11E-05	3.07E-05	2.426805297
MIR205HG	0.60652957	-4.589531915	4.553487906	1.12E-05	3.09E-05	2.420677939
BRCA1	0.467531209	-2.625040906	4.552241459	1.12E-05	3.10E-05	2.415712448
S100A7	0.542933841	-3.958144979	4.551711985	1.13E-05	3.11E-05	2.413603484
LUC7L3	-0.239839382	2.419120567	-4.551444568	1.13E-05	3.11E-05	2.412538397
SMPD2	-0.409675683	-1.968687421	-4.548158862	1.14E-05	3.15E-05	2.399455655
PARP9	-0.655622956	-2.859693868	-4.547033594	1.15E-05	3.16E-05	2.394976781
DDX51	-0.209464987	-1.592305674	-4.545481733	1.16E-05	3.18E-05	2.388801305
OR4C6	0.550481156	-1.506504184	4.544212161	1.16E-05	3.19E-05	2.383750344
PDZD4	-0.541114079	-1.051341489	-4.543558029	1.17E-05	3.20E-05	2.381148303
FBRS	-0.280681619	-0.681732989	-4.539101023	1.19E-05	3.25E-05	2.363426458
TRIB3	-0.552671665	-2.320937643	-4.532187927	1.22E-05	3.35E-05	2.335964475
HPDL	0.270861381	-2.130894998	4.529911113	1.23E-05	3.38E-05	2.326926781
ACAN	0.527117176	-3.789958888	4.524002912	1.26E-05	3.46E-05	2.303490332
EEF1B2	-0.235088038	3.939212766	-4.519389928	1.29E-05	3.52E-05	2.285207627
ZC3H12A	-0.604272849	3.787978723	-4.511841957	1.33E-05	3.63E-05	2.255322783
NIF3L1	-0.298205749	-0.751489317	-4.507605438	1.35E-05	3.69E-05	2.238565454
HBE1	0.542631805	-4.498863623	4.506762407	1.36E-05	3.70E-05	2.235232299
MNAT1	-0.228039504	-0.719847887	-4.502999898	1.38E-05	3.75E-05	2.220361885
EPHA4	-0.484917514	1.057640493	-4.500954328	1.39E-05	3.78E-05	2.212281172
TMIE	0.570469086	-4.330524823	4.497766173	1.41E-05	3.83E-05	2.199692347
TAAR5	0.592734519	-3.731853537	4.496644336	1.41E-05	3.84E-05	2.195264228
C1orf87	-0.742623023	-2.287083832	-4.490481291	1.45E-05	3.94E-05	2.170952242
TAX1BP3	0.350066703	0.965114499	4.490346796	1.45E-05	3.94E-05	2.170421966
PXMP2	-0.426166486	-2.877626867	-4.489787509	1.46E-05	3.94E-05	2.168216982
PHF2	-0.30659597	0.255876068	-4.488417238	1.46E-05	3.96E-05	2.162815572
KIAA0753	-0.486727	-2.730167721	-4.485331938	1.48E-05	4.01E-05	2.150658301
PGM2L1	-0.410245296	-2.826524823	-4.483800098	1.49E-05	4.03E-05	2.144624598
ACRBP	0.370325363	0.943150071	4.482626177	1.50E-05	4.05E-05	2.140001737
ABCA6	0.507611213	-3.43460028	4.482232331	1.50E-05	4.05E-05	2.138450986
PLA2G1B	0.52996707	-4.074801418	4.481300791	1.51E-05	4.06E-05	2.134783505
NDEL1	-0.33309207	1.837446809	-4.481207547	1.51E-05	4.06E-05	2.134416436
GAS2L2	0.387975219	-0.12937166	4.45967862	1.65E-05	4.43E-05	2.049818262
HHIPL1	0.265102823	-2.31329078	4.459419651	1.65E-05	4.43E-05	2.048802512
EPOR	0.262881548	0.749283502	4.45787013	1.66E-05	4.46E-05	2.042725771
UBC	0.287606855	8.607510638	4.457596714	1.66E-05	4.46E-05	2.041653685
IFI27L1	0.220600806	2.177794326	4.453267747	1.69E-05	4.54E-05	2.024686065
CXCR5	-0.373876344	1.691734043	-4.448799373	1.72E-05	4.62E-05	2.007185093
RPP14	-0.481275613	0.007547894	-4.447286895	1.73E-05	4.64E-05	2.001264286
SLC39A10	-0.226444243	0.533332815	-4.446492092	1.74E-05	4.65E-05	1.998153528
OR51F1	0.551038306	-4.706361702	4.434425966	1.83E-05	4.88E-05	1.9509799
OR2F1	0.452926168	-2.869529006	4.420962071	1.93E-05	5.15E-05	1.898456209
SLC4A7	-0.333021156	-0.198994752	-4.419461116	1.94E-05	5.18E-05	1.892608374
TUBA1C	0.318700616	1.532637851	4.418439198	1.95E-05	5.20E-05	1.888627762
PTER	-0.477553878	-1.279305887	-4.410878562	2.01E-05	5.36E-05	1.859199027
RPS16	-0.272945396	5.662836138	-4.403738301	2.07E-05	5.51E-05	1.831441695
OR5J2	0.570202083	-2.533278014	4.403720174	2.07E-05	5.51E-05	1.83137127
PRKCA	-0.366139983	-0.36478573	-4.402860258	2.08E-05	5.52E-05	1.828030717
ZNF350	-0.267178988	0.263430036	-4.39778591	2.12E-05	5.63E-05	1.808328269
SYF2	-0.27522188	0.21213305	-4.397679293	2.12E-05	5.63E-05	1.807914488
ZNF735	-0.325761559	1.835094326	-4.396721055	2.13E-05	5.65E-05	1.804195894
H6PD	-0.390641801	-3.712886525	-4.391809358	2.17E-05	5.75E-05	1.785144961
DCAF5	-0.359735589	-1.170778265	-4.388900735	2.20E-05	5.81E-05	1.773870965
RPF1	-0.242240996	0.357610267	-4.388864011	2.20E-05	5.81E-05	1.773728658
MAST3	-0.267588153	2.264474128	-4.383899555	2.24E-05	5.93E-05	1.7544994
FCHO2	-0.441846801	-1.697085542	-4.372654678	2.35E-05	6.20E-05	1.711005011
ZNF70	-0.348120547	-0.318785383	-4.363427819	2.44E-05	6.43E-05	1.675379864
SSC5D	0.351469675	-1.969622011	4.361617835	2.45E-05	6.47E-05	1.668398213
ZNF707	-0.273052122	-2.224373982	-4.359127814	2.48E-05	6.53E-05	1.658797071
NTPCR	-0.407977091	-1.341647323	-4.357895433	2.49E-05	6.56E-05	1.65404675
CDKN2B	0.360523226	-0.569234591	4.354726046	2.52E-05	6.64E-05	1.641834784
SLC25A25	-0.336588394	-1.045525319	-4.347466678	2.60E-05	6.83E-05	1.613889326
ALPL	0.408794086	1.960680142	4.343106047	2.64E-05	6.94E-05	1.597119929
LSM1	-0.223411757	0.764568758	-4.342034666	2.65E-05	6.97E-05	1.593001762
TCEAL7	0.627589247	-2.501558156	4.339288633	2.68E-05	7.04E-05	1.582450128
CDH19	0.709040726	-2.516150243	4.331704032	2.77E-05	7.25E-05	1.55333289
PAK3	0.464700293	-4.653234383	4.328790584	2.80E-05	7.33E-05	1.542158566
NAALADL2	0.65653293	-3.834946809	4.326801806	2.82E-05	7.38E-05	1.534534062
ENTPD1	0.408214409	0.899184468	4.324325242	2.85E-05	7.45E-05	1.525043263
HHATL	-0.448633247	-3.481315773	-4.322255317	2.87E-05	7.51E-05	1.517114004
AHCYL2	-0.306577957	-1.142394326	-4.321044321	2.89E-05	7.53E-05	1.512476393
AQP11	-0.648873416	-2.105875645	-4.320978553	2.89E-05	7.53E-05	1.51222456
ILDR1	0.462165323	-2.27640922	4.32045963	2.89E-05	7.54E-05	1.510237632
ESRRG	0.721001747	-4.449591489	4.318436867	2.92E-05	7.60E-05	1.502494325
DAXX	-0.434793034	1.640633325	-4.318115901	2.92E-05	7.60E-05	1.501265896
ZNF189	-0.298272259	-1.084978787	-4.312138708	2.99E-05	7.78E-05	1.478402296
FAM151A	0.536549059	-3.753751773	4.30700415	3.05E-05	7.94E-05	1.458781342
CREB1	-0.38347682	-0.530757808	-4.294006974	3.22E-05	8.35E-05	1.409194995
SPRR2F	0.350722984	-1.334726241	4.293705708	3.22E-05	8.36E-05	1.408046986
ACTR3	-0.250477304	3.708319398	-4.293300552	3.23E-05	8.36E-05	1.406503189
OAZ2	0.256174349	0.986303688	4.293177728	3.23E-05	8.36E-05	1.406035207
USP17L2	0.849715269	-2.368699504	4.284741615	3.34E-05	8.64E-05	1.373916665
ADNP	-0.1991571	2.674524503	-4.282683327	3.37E-05	8.70E-05	1.366087606
KRTDAP	0.835660922	-4.36912914	4.279236141	3.41E-05	8.82E-05	1.35298214
DOK2	0.261818422	4.434443864	4.27465109	3.48E-05	8.97E-05	1.335563374
CLP1	-0.333687363	-0.893419248	-4.270219851	3.54E-05	9.12E-05	1.318742661
AP2M1	-0.293586546	0.71675156	-4.268851814	3.56E-05	9.17E-05	1.313552398
IL1RAP	0.551977901	-4.600691125	4.253646698	3.78E-05	9.72E-05	1.255951599
POLM	0.232463575	1.496997872	4.253579707	3.78E-05	9.72E-05	1.255698172
ACSF2	-0.241977112	-0.731564891	-4.248392788	3.86E-05	9.92E-05	1.236085468
TSSC4	0.187913575	1.612830496	4.243900077	3.93E-05	0.000100887	1.219112683
L2HGDH	-0.313846308	-2.398736049	-4.241568581	3.96E-05	0.000101743	1.210310131
KDM2B	-0.283633811	-0.426318433	-4.23852398	4.01E-05	0.000102895	1.198820906
MKRN1	0.191114119	2.310228536	4.235206712	4.06E-05	0.000104127	1.186310018
LMBR1	-0.263830814	-0.613343806	-4.235117823	4.07E-05	0.000104127	1.185974885
GIP	0.331186564	-2.605406454	4.232049991	4.12E-05	0.000105315	1.174411686
ZFC3H1	-0.279671991	-0.681672768	-4.230591921	4.14E-05	0.000105841	1.168918246
FCER1A	-0.622911591	2.092076159	-4.217975838	4.35E-05	0.000111157	1.121447197
SNRNP35	0.245681847	2.020293546	4.214846955	4.40E-05	0.000112443	1.109691085
PLEKHA5	-0.510985276	-4.135431132	-4.214661739	4.41E-05	0.000112443	1.108995386
ATL1	-0.372422224	-1.714557422	-4.213329647	4.43E-05	0.000112946	1.103992564
PTGDR	-0.507904088	2.270103671	-4.211329867	4.47E-05	0.000113751	1.096484477
VPS45	-0.272327209	0.472954729	-4.209848099	4.49E-05	0.000114328	1.090923037
DAZ1	0.609434812	-4.177219858	4.204386094	4.59E-05	0.000116721	1.070435935
EIF4A3	-0.22968369	0.326246503	-4.19998871	4.67E-05	0.000118664	1.053957119
PATE3	0.391477823	-2.665978723	4.195446916	4.75E-05	0.000120707	1.036951252
C6orf47	0.235863317	-0.129757914	4.194701774	4.77E-05	0.000120967	1.034162581
NUDT7	0.325024368	0.04429289	4.189306933	4.87E-05	0.000123461	1.013984091
NDRG2	0.308437226	-0.19641243	4.188335337	4.89E-05	0.000123836	1.010352158
TYMS	-0.387279183	-1.031986201	-4.183232984	4.99E-05	0.000126241	0.991289778
B3GALT1	0.388193748	-2.678348802	4.182933916	4.99E-05	0.000126292	0.990173022
C19orf25	0.332973879	-0.151744583	4.179831513	5.05E-05	0.000127738	0.978591975
SNX20	-0.292212454	1.756049019	-4.17766605	5.10E-05	0.000128727	0.970512434
EAPP	-0.309548357	-1.515622002	-4.175139372	5.15E-05	0.000129906	0.961089305
YPEL5	-0.316926895	3.326592594	-4.174179412	5.17E-05	0.000130295	0.957510346
IBSP	0.492012246	-4.761411039	4.163161732	5.39E-05	0.000135926	0.916479935
SELPLG	-0.22284652	3.131343179	-4.162154318	5.42E-05	0.000136357	0.912732509
GRIK1	0.534590697	-3.078657627	4.161780392	5.42E-05	0.000136452	0.91134174
ZNF557	-0.335867137	-1.257843972	-4.158688268	5.49E-05	0.000138003	0.899844754
TOMM6	-0.307411944	3.362322833	-4.154338348	5.58E-05	0.000140258	0.883682429
PRR23C	0.447774866	-4.382971631	4.149617931	5.69E-05	0.000142754	0.866158505
ATG13	-0.230542218	-0.839655177	-4.14543177	5.78E-05	0.00014499	0.85063101
APRT	-0.287203629	2.712921986	-4.14165874	5.87E-05	0.000147024	0.836646458
SPINT2	0.269274525	1.224088563	4.138813657	5.93E-05	0.000148547	0.826107906
ULBP1	0.373608871	-2.596035461	4.128007382	6.19E-05	0.000154801	0.786131921
UROD	-0.199310545	0.345416717	-4.124803896	6.26E-05	0.000156619	0.774296957
SMAD5	-0.323789583	-1.909907092	-4.123473351	6.30E-05	0.00015731	0.769383512
RLN2	-0.491659064	-4.475895382	-4.121756002	6.34E-05	0.000158241	0.763043517
KCNN4	0.271453567	-1.488113281	4.121538105	6.34E-05	0.000158254	0.76223925
RPRD1A	0.332497177	-1.814714184	4.120051144	6.38E-05	0.000159048	0.756751695
TNFSF13B	0.375199295	3.01467015	4.113271644	6.55E-05	0.000163159	0.731752045
PICALM	-0.211813692	5.940891227	-4.112186435	6.58E-05	0.000163722	0.727753309
HOXC9	0.472678021	-1.227840486	4.111357849	6.60E-05	0.000164124	0.724700727
ELN	0.425283534	-2.594121202	4.099090238	6.92E-05	0.00017197	0.679562526
TRIM26	-0.221510118	2.042626535	-4.097164955	6.97E-05	0.000173123	0.672488178
OR51E1	0.484969175	-4.909735475	4.094485503	7.04E-05	0.000174791	0.662647044
ZNF502	0.410233581	-1.691065939	4.087784374	7.23E-05	0.000179235	0.638057284
RAX2	-0.475600408	2.003998089	-4.08608043	7.27E-05	0.00018028	0.631809745
SLC11A1	0.482865927	2.729996454	4.08402708	7.33E-05	0.000181576	0.624283833
MASTL	-0.253053091	1.993780142	-4.078022151	7.50E-05	0.000185685	0.602291815
MRPL22	-0.224764768	-0.205648368	-4.075044524	7.59E-05	0.000187684	0.591396257
C19orf73	-0.4643145	-2.683601101	-4.073623025	7.63E-05	0.000188571	0.586197013
FZD3	-0.327651497	-1.631846448	-4.071279875	7.70E-05	0.000190136	0.577629892
RIOK3	0.165138441	2.249212766	4.067693072	7.81E-05	0.000192631	0.564523231
NR1D1	-0.311987977	0.363620071	-4.066163644	7.85E-05	0.000193621	0.558937277
ZNF780A	-0.339212489	0.214061427	-4.065514721	7.87E-05	0.000193959	0.556567709
DNAH7	0.470446035	-3.676271658	4.062955975	7.95E-05	0.000195728	0.547227262
KIF20B	-0.255702417	-1.156198831	-4.061743679	7.99E-05	0.000196494	0.542803521
CRCT1	0.548807124	-4.128333333	4.054733848	8.21E-05	0.0002017	0.517244756
KDM2A	-0.252524104	1.838212599	-4.053837275	8.24E-05	0.000202243	0.513978259
BCAS2	-0.169149913	1.856160911	-4.05162403	8.31E-05	0.000203814	0.50591716
ZNF629	0.219993804	-1.941860476	4.046255227	8.48E-05	0.000207894	0.486377385
PYROXD2	-0.341486466	-0.988105333	-4.045762051	8.49E-05	0.000208131	0.484583498
ABCC5	-0.213214423	0.129844418	-4.045520841	8.50E-05	0.000208168	0.48370618
CCDC30	-0.44330914	-2.973312057	-4.044923492	8.52E-05	0.000208489	0.48153371
RNASE3	-0.46277364	1.024412114	-4.042570034	8.60E-05	0.000210219	0.472977013
MEX3A	0.618964785	-2.588871631	4.03413984	8.88E-05	0.000216945	0.442358996
CHRNA2	-0.398972448	0.598681784	-4.032847397	8.92E-05	0.000217857	0.437669403
ZBTB42	0.29295914	-1.890138298	4.031259756	8.98E-05	0.000219019	0.431910327
TRRAP	-0.42662141	1.916836232	-4.02873404	9.07E-05	0.000220978	0.422752152
HIGD1B	0.213399386	-1.824035302	4.02375909	9.24E-05	0.000225046	0.404726483
CAST	-0.224057671	3.234866399	-4.021410716	9.32E-05	0.000226902	0.396223807
ZFYVE1	-0.334593096	-1.905676542	-4.019569744	9.39E-05	0.000228331	0.38956103
PNPLA6	-0.268561036	0.628118481	-4.015826768	9.52E-05	0.000231439	0.376022079
ZC3HAV1	-0.309959971	0.428588726	-4.013190705	9.62E-05	0.000233601	0.366493043
MGA	-0.230819952	0.559521714	-4.008756863	9.78E-05	0.00023731	0.350476507
LAMC1	0.35599908	-2.028294356	4.008663778	9.79E-05	0.00023731	0.350140404
PLAC8L1	0.374424059	-2.11722695	4.00838669	9.80E-05	0.000237385	0.349139953
ZFYVE26	-0.215096774	2.035460993	-4.007643991	9.82E-05	0.000237881	0.346458653
TIMM23	-0.180479643	2.812958557	-4.005902814	9.89E-05	0.00023917	0.340174184
DPY19L4	-0.537174059	-3.623035461	-4.005834959	9.89E-05	0.00023917	0.339929316
MRPS21	-0.338228913	3.649879534	-3.993892978	0.00010351	0.000250085	0.29688617
GRHL3	0.500959134	-4.149584852	3.993025413	0.000103851	0.000250725	0.293763153
RUNDC1	-0.212989449	-1.763955319	-3.991296282	0.000104535	0.000252189	0.287540334
TMEM150C	0.453885761	-4.307231892	3.984525518	0.000107252	0.000258556	0.263194346
SPATA2L	0.264597648	-0.86371773	3.984096823	0.000107427	0.000258786	0.261653976
OR51D1	0.641225995	-3.880627808	3.983429587	0.000107698	0.00025925	0.259256756
VARS2	0.310228784	-1.188697599	3.98240845	0.000108116	0.000260064	0.255588671
EYS	-0.541874379	-2.938049336	-3.980372552	0.000108952	0.000261885	0.248277658
DNASE1	0.247813415	-0.980722576	3.97710265	0.000110309	0.000264952	0.236541527
PRSS54	0.565409573	-4.411856149	3.975870693	0.000110824	0.000265995	0.232121865
WDR3	-0.373045675	-3.116207487	-3.969236463	0.000113639	0.000272551	0.208340316
TACR2	0.209095938	-1.427077692	3.967777897	0.000114267	0.000273856	0.203116098
INPPL1	0.16140457	2.45	3.962295685	0.000116656	0.000279379	0.183493944
FSCN3	-0.372133749	-3.875238786	-3.961786906	0.000116881	0.000279712	0.181674006
CYP2A13	0.476841198	-4.56725191	3.960747231	0.00011734	0.000280607	0.177955591
ANKRD34A	0.441951101	-0.610633879	3.959882423	0.000117723	0.000281319	0.174863189
NBR1	-0.382042972	1.809873596	-3.957457659	0.000118805	0.000283696	0.166195548
ELOVL1	0.229733903	3.703150997	3.954633351	0.000120076	0.000286524	0.15610505
CD38	-0.435111681	0.961475986	-3.953693282	0.000120502	0.000287332	0.152747713
ZCCHC2	0.441108011	-1.478864752	3.950670641	0.000121882	0.000290411	0.141957085
CCR2	0.547338358	-0.512261406	3.946252159	0.000123926	0.000295067	0.126195313
NR4A3	-0.669695959	-4.636658601	-3.942928599	0.000125485	0.000298563	0.114348718
MIOX	0.422282647	-4.599253763	3.933003171	0.000130253	0.000309682	0.079017977
LRRC34	0.495698614	-1.638858678	3.930854221	0.000131308	0.000311964	0.071377959
MT1A	-0.308183404	3.316669085	-3.930409138	0.000131528	0.000312259	0.069796005
ASF1A	-0.271045988	-1.144254892	-3.929612364	0.000131921	0.000312968	0.066964402
CHPT1	-0.345759682	1.601411758	-3.918139159	0.000137717	0.000326482	0.026241725
IL33	0.577661777	-4.295158013	3.916502134	0.000138564	0.000328252	0.02043913
CD300LG	0.247947259	2.740867898	3.912393315	0.000140711	0.000333096	0.005883623
RNF19B	-0.430206312	2.76163427	-3.911607217	0.000141125	0.000333836	0.003100271
SH3BP4	-0.626331519	-3.279856028	-3.910094515	0.000141925	0.000335487	-0.002254515
LIPE	0.281025	-1.735268085	3.90309073	0.000145688	0.000344134	-0.027025306
MTUS1	-0.489338137	-2.770547594	-3.894228241	0.000150585	0.000355446	-0.058318545
NNT	-0.551906812	-0.042255576	-3.893315532	0.000151098	0.000356401	-0.061538039
THOC3	-0.292557661	0.835165603	-3.888147085	0.000154036	0.000363069	-0.079757732
MCOLN2	-0.327137832	-1.048062508	-3.88403922	0.000156409	0.000368398	-0.094224735
TESK2	-0.512144628	-4.32685698	-3.880180046	0.00015867	0.000373456	-0.107804637
CCND2	-0.288436156	4.327234043	-3.879664576	0.000158975	0.000373904	-0.10961768
PRSS33	0.444450941	-4.462205674	3.875712548	0.000161327	0.000379165	-0.123511513
NPRL3	-0.281187454	-1.850017946	-3.873837872	0.000162454	0.000381541	-0.130098157
UBE2T	-0.367146532	-3.665644068	-3.871911856	0.00016362	0.000384004	-0.136862496
KRT6A	0.517669355	-4.509475177	3.87080951	0.000164291	0.000385303	-0.140732807
TMEM54	-0.426849059	-2.376926241	-3.867465842	0.000166342	0.000389835	-0.152466893
DTWD2	-0.319589875	-2.381899017	-3.859731951	0.00017118	0.000400886	-0.179576307
ZC3H8	-0.259603091	-1.784990071	-3.859261239	0.000171479	0.0004013	-0.181224863
VPS52	-0.176944892	1.628333333	-3.853821934	0.000174967	0.00040917	-0.200262887
INTS2	-0.431507833	-4.879339529	-3.852229437	0.000176001	0.000411295	-0.205832641
VCY	0.307466719	-2.990234799	3.845095837	0.000180704	0.000421985	-0.230759451
CYP2B6	-0.617844461	5.477669942	-3.842594458	0.000182381	0.000425505	-0.239491092
PHF23	-0.243474473	-0.245485806	-3.842461638	0.00018247	0.000425505	-0.239954603
DNAJC17	-0.213722886	0.509867282	-3.842195313	0.00018265	0.000425621	-0.240883976
MLKL	-0.518914112	0.904421762	-3.838073694	0.00018545	0.000431838	-0.255260158
AIFM2	-0.373745968	-3.927304965	-3.836008913	0.000186868	0.000434831	-0.262457388
NUTF2	0.203589496	3.934308445	3.835184133	0.000187437	0.000435847	-0.265331454
WWC2	-0.434488575	-3.896056738	-3.832084499	0.000189591	0.000440248	-0.276128083
ZNF408	-0.302321355	-2.130101459	-3.832074275	0.000189598	0.000440248	-0.276163683
SLC1A3	0.630284434	-2.901497513	3.829268936	0.000191568	0.000444508	-0.285929088
COX7B	-0.260677758	1.197342463	-3.822276226	0.000196563	0.000455776	-0.310245433
NLRP14	0.537001546	-3.484334909	3.819125915	0.000198853	0.000460761	-0.321188457
RUFY3	-0.367545739	-1.070001702	-3.818368256	0.000199408	0.000461721	-0.323819189
FLOT2	-0.217930418	0.444272422	-3.810788179	0.000205039	0.000474423	-0.350115227
TMEM150A	-0.221629032	3.658319149	-3.806252529	0.000208479	0.000482045	-0.365829484
TIMM17A	-0.271311766	0.066208909	-3.80572058	0.000208887	0.000482646	-0.367671479
CBLL1	-0.183445791	0.685188104	-3.804883444	0.000209529	0.000483789	-0.370569829
PENK	0.379370105	-2.025746842	3.804309479	0.00020997	0.000484467	-0.372556722
MYCBP	-0.405443229	2.860212984	-3.803697211	0.000210442	0.000485215	-0.37467594
PCDHAC2	0.465045201	-4.835317655	3.790945682	0.000220501	0.00050805	-0.418749012
RPS15	-0.227256048	6.769503546	-3.788085228	0.000222819	0.000513031	-0.428618995
LARP7	-0.390930108	1.452285816	-3.786571444	0.000224055	0.000515515	-0.433839837
MPV17L	-0.552935347	-3.68832344	-3.785964572	0.000224553	0.000516298	-0.435932382
MARK2	-0.196782258	2.813624113	-3.782362993	0.000227526	0.000522768	-0.448345274
CISD2	-0.211435058	-0.832969312	-3.778347997	0.000230885	0.000530114	-0.462171628
IPO7	-0.345888889	2.006412768	-3.775299954	0.000233466	0.000535666	-0.472660085
BTNL9	0.625017661	-3.906556261	3.772925835	0.000235495	0.000539944	-0.480824742
KATNAL2	-0.419762769	-3.826510638	-3.77240567	0.000235942	0.000540591	-0.482613043
CCDC103	0.350533065	-2.74117234	3.771691779	0.000236557	0.000541621	-0.485067034
MED13	-0.195374194	1.13063617	-3.770853955	0.00023728	0.000542898	-0.487946561
MTRNR2L2	0.263868563	7.44279293	3.769083592	0.000238815	0.00054603	-0.494029414
RNF17	0.803329159	-3.485069779	3.767398769	0.000240285	0.000549008	-0.499816184
PRKAB2	-0.376402204	-3.250219369	-3.761952621	0.000245095	0.000559608	-0.518507284
GSTK1	0.20225914	5.123167384	3.761607897	0.000245402	0.00055992	-0.51968963
RNF13	-0.269579167	2.769004965	-3.76063758	0.00024627	0.000561509	-0.523017167
MED25	0.183614919	3.178170213	3.760156951	0.000246701	0.0005621	-0.524665142
RABGGTA	-0.324865501	0.70687704	-3.759695943	0.000247114	0.000562653	-0.526245681
IFIT5	-0.320362661	1.250751135	-3.758772137	0.000247946	0.000564154	-0.529412416
NID2	-0.386097748	-2.447692346	-3.756706373	0.000249814	0.000568011	-0.536491382
S1PR2	-0.257455242	-1.874056738	-3.756358723	0.00025013	0.000568336	-0.537682399
LNX2	-0.273090961	-0.648942721	-3.75249577	0.000253664	0.000575967	-0.550910414
ERG	0.79198531	-2.260956924	3.749273183	0.000256649	0.00058234	-0.561937069
INPP5D	-0.16581136	2.389450087	-3.747918123	0.000257913	0.000584806	-0.566571327
FTO	-0.224270306	1.605479804	-3.745715225	0.000259982	0.00058909	-0.574102228
RPL23A	-0.147245577	5.481055726	-3.741697846	0.000263796	0.000597318	-0.587826815
CKAP4	0.374761298	1.385181418	3.737139385	0.000268187	0.000606842	-0.603385259
CSRNP3	0.441418683	-4.831205674	3.736700886	0.000268613	0.000607387	-0.604881075
TFAP2E	-0.333667601	-2.029438173	-3.726766709	0.000278438	0.000629171	-0.638730069
EHD3	0.353517792	1.107296978	3.725956044	0.000279255	0.000630582	-0.641489001
RUVBL2	-0.267420054	0.28904123	-3.72566128	0.000279553	0.00063082	-0.642492047
ST13	-0.211907366	3.89904699	-3.720755118	0.000284548	0.000641652	-0.659177539
QRICH2	0.232633304	-2.064300345	3.719539671	0.000285799	0.00064403	-0.66330839
SLC24A3	0.532898466	-2.309785734	3.717719621	0.000287682	0.000647827	-0.669491981
KATNAL1	-0.269823989	-0.012869014	-3.71335383	0.000292245	0.000657652	-0.68431453
ADAT2	0.164346774	7.95748227	3.710502844	0.000295262	0.000663986	-0.693986338
PDE5A	-0.670374825	0.527528298	-3.709877318	0.000295928	0.000665028	-0.69610758
TAGLN3	0.469730577	-4.630131788	3.703511301	0.000302787	0.000679975	-0.717678838
UTF1	0.243471384	0.758410426	3.703241111	0.000303081	0.00068017	-0.718593702
CENPBD1	0.255325895	-0.873959929	3.696987079	0.000309971	0.000694778	-0.739754481
C1orf226	0.226272536	2.48741393	3.696949034	0.000310014	0.000694778	-0.73988312
RNF6	-0.183946424	1.901115646	-3.690991871	0.000316715	0.000709313	-0.760011819
VWA2	0.445650672	-1.606889362	3.687718254	0.000320456	0.000717201	-0.771061659
CH25H	0.356877359	-2.09022351	3.681965818	0.000327131	0.000731641	-0.790458945
ITPKA	0.391884516	-4.596940868	3.681627538	0.000327528	0.000732029	-0.791598851
RPL9	-0.210548267	4.493120862	-3.678423908	0.000331306	0.00073997	-0.802389866
SLC25A5	-0.186665835	3.706463092	-3.65433198	0.00036107	0.000805898	-0.883291404
INSR	0.342708737	-1.847020567	3.651345075	0.000364931	0.000813963	-0.893290862
POLA1	0.185188536	-0.106722411	3.64877056	0.000368291	0.000820899	-0.901904296
TMEM59	-0.2060578	2.979752383	-3.646774124	0.000370916	0.000826189	-0.908580211
PYY	0.372254032	-4.203595745	3.645298647	0.000372868	0.000829973	-0.913512132
AGRN	0.282523951	-0.873938163	3.643161162	0.000375712	0.000835174	-0.920653946
HERC5	-0.415874462	-0.517528267	-3.64316004	0.000375714	0.000835174	-0.920657694
RPS14	-0.148236876	5.431918276	-3.642339027	0.000376812	0.000837048	-0.923399959
PCDHGB3	-0.429867829	-4.28941645	-3.641986203	0.000377285	0.000837531	-0.924578268
MGAT1	0.244368952	2.568950355	3.638676899	0.000381746	0.000846863	-0.935625575
ZNF511	-0.234930633	0.533086794	-3.637625487	0.000383174	0.000849456	-0.939133717
ICAM3	-0.172365986	2.26485943	-3.63354061	0.00038877	0.00086128	-0.952755323
PRDM11	-0.199346035	-1.488777305	-3.627296934	0.000397473	0.000879965	-0.973551193
FCGBP	-0.518460416	-2.685064938	-3.625552548	0.000399937	0.000884824	-0.979355924
GRIK2	0.533605511	-4.253943262	3.621198562	0.00040615	0.000897964	-0.993834403
SLC38A6	-0.343547552	-0.656728319	-3.620147979	0.000407663	0.000900702	-0.997325781
FBXW5	-0.280990355	1.944438722	-3.617964115	0.000410825	0.000907077	-1.004580672
ZNF568	-0.523040282	-2.996656654	-3.615962949	0.000413742	0.000912904	-1.011225436
PPP1R42	0.460631522	-4.601512573	3.608791766	0.000424359	0.0009357	-1.035011835
IL18	-0.359960588	2.181927128	-3.606897355	0.000427206	0.000941345	-1.041288924
HAX1	-0.214980657	1.32929435	-3.603843557	0.000431834	0.000950904	-1.051401838
GPC6	0.546575741	-4.484573247	3.602767737	0.000433475	0.000953878	-1.054962809
UBE2E1	-0.244779524	1.454118366	-3.600429413	0.000437063	0.000961129	-1.06269962
CSF3	0.449762097	-4.743390071	3.595942277	0.000444027	0.00097579	-1.077534485
NKX2-8	0.462257594	-4.333321277	3.592186856	0.000449936	0.000988113	-1.089938379
IFITM2	-0.359733871	5.11264539	-3.590212186	0.000453073	0.000994336	-1.096456242
IGSF21	0.561856183	-3.519539007	3.587562306	0.000457314	0.001002974	-1.105198098
PARVG	0.193691305	5.022668457	3.586515517	0.000459	0.00100535	-1.10864993
RAD54B	0.301547533	-1.17822675	3.586509084	0.000459011	0.00100535	-1.108671141
SLC6A19	0.370491263	-3.870737589	3.58609076	0.000459686	0.001006157	-1.110050347
MT1E	-0.333480939	0.752557659	-3.579693048	0.000470132	0.001028336	-1.131126735
UHRF1BP1L	-0.21633704	-0.515541614	-3.579059164	0.000471179	0.001029775	-1.133213268
ZNF678	-0.22130159	0.472613173	-3.578914903	0.000471418	0.001029775	-1.133688082
SEC16A	-0.158707378	1.437054255	-3.573052448	0.000481211	0.001050468	-1.152970042
DAPK2	-0.349575983	-2.388794991	-3.572836556	0.000481576	0.001050565	-1.15367962
GPR27	0.375005988	-1.634445029	3.572144206	0.000482746	0.001052417	-1.155954942
SLC37A4	0.213484344	1.786338701	3.569288705	0.000487599	0.001062293	-1.165335296
SLC5A12	0.443882371	-4.768345142	3.56043443	0.000502944	0.001094997	-1.19438181
BIN1	-0.2394662	1.326807218	-3.559222069	0.000505081	0.001098919	-1.198354274
DHRS9	0.542534112	-4.049469942	3.557776504	0.000507639	0.001103753	-1.20308938
HAVCR1	-0.342441453	-2.047241875	-3.555567241	0.000511572	0.001111568	-1.210322955
HSPH1	-0.19197168	-0.814938369	-3.555205989	0.000512218	0.001112235	-1.21150541
ARRB2	-0.303180042	3.703010544	-3.549882268	0.000521826	0.001132349	-1.228919412
NOL11	-0.264703371	2.950119031	-3.545843362	0.000529228	0.001147652	-1.242116179
HEPHL1	0.415129704	-4.500170213	3.543805303	0.000533001	0.00115507	-1.248770577
ATG9A	-0.259936022	1.32883617	-3.543057368	0.000534392	0.001157319	-1.251211832
CNPY4	-0.181707683	-0.406879828	-3.530543154	0.000558175	0.00120803	-1.291994028
OR2L2	0.570956183	-2.389870213	3.519745998	0.000579493	0.001253339	-1.32708324
IDH3A	-0.320488177	1.129088603	-3.517356437	0.000584313	0.001262932	-1.334836772
BAIAP3	-0.40779722	-2.230780669	-3.512657585	0.000593902	0.001282166	-1.350070473
SLC38A10	-0.277575519	0.332534767	-3.512612958	0.000593993	0.001282166	-1.350215073
CTPS2	-0.197184857	-1.2406859	-3.511614943	0.000596049	0.001285758	-1.353448405
SNX11	0.14720957	1.289904896	3.510482213	0.000598391	0.001289961	-1.357117246
PRSS3	0.312642904	-2.583312409	3.509589289	0.000600243	0.001293103	-1.360008666
ZNF80	-0.328689353	-0.621069172	-3.508081607	0.000603382	0.001299013	-1.364889366
C5orf60	-0.327106586	-2.174988652	-3.506800608	0.000606061	0.001303925	-1.369034855
TMEM107	-0.211721304	-1.11157305	-3.505514633	0.000608762	0.001308878	-1.373195166
GNL3L	-0.16031114	1.866356561	-3.501326284	0.000617637	0.001327091	-1.38673617
NOLC1	-0.236575167	0.207078507	-3.498770626	0.000623113	0.001337979	-1.394991964
MEP1B	0.448654304	-3.656760179	3.496026319	0.000629043	0.00134983	-1.403851521
BMPR1B	0.382814556	-1.460174043	3.47735664	0.000670816	0.001438528	-1.463968101
CITED4	0.287200605	1.282115603	3.471493634	0.000684463	0.001466835	-1.482791033
PER2	-0.267267507	-2.701327856	-3.468023712	0.000692663	0.001483437	-1.493918445
USP6	-0.290606756	1.555391273	-3.467475064	0.000693968	0.001485263	-1.495676999
GLT1D1	0.365811136	1.023464248	3.454054579	0.000726613	0.001554119	-1.538619821
SPAG16	-0.286128764	-0.662310682	-3.445085142	0.00074923	0.001601448	-1.567241696
IL31	0.307750672	-2.529411348	3.443302117	0.000753804	0.001610175	-1.572923904
CCND3	-0.184863	0.917226626	-3.434013812	0.000778057	0.001660901	-1.602483941
HADHA	-0.169004704	2.029716312	-3.427989141	0.000794178	0.001693462	-1.621621293
SLC3A2	-0.21385563	1.632195012	-3.42792821	0.000794342	0.001693462	-1.621814696
MT2A	-0.418739314	0.851794432	-3.414880544	0.000830342	0.00176906	-1.663162264
KLHL6	0.457604839	3.109241135	3.414218377	0.000832209	0.001771887	-1.665257082
EDN1	-0.351920437	-1.607433217	-3.413729243	0.000833591	0.001773598	-1.666804274
GRHL1	0.423747043	-2.566648936	3.413551422	0.000834094	0.001773598	-1.667366697
PCDHGA3	-0.402376882	-1.436747518	-3.413283469	0.000834852	0.001774061	-1.668214146
CLIP2	-0.291520458	-1.638699672	-3.412165077	0.000838024	0.001779649	-1.671750659
ARFIP1	0.346197881	-0.000130752	3.411897038	0.000838786	0.001780114	-1.672598091
ALS2CL	0.301132392	-2.773943262	3.410763293	0.000842016	0.001785814	-1.676181911
C1orf162	0.218136478	4.615285193	3.410292308	0.000843361	0.001787511	-1.677670417
CLCA4	0.495857409	-4.33515658	3.408446968	0.000848651	0.001797562	-1.68350077
UNKL	-0.218043385	-0.778907063	-3.403895205	0.000861832	0.001824303	-1.697870615
PSMD11	-0.177513774	0.534071186	-3.402609558	0.000865589	0.001831076	-1.70192643
RABL3	-0.199141801	2.300255319	-3.401342885	0.000869307	0.001837754	-1.705921111
MRPL37	-0.202754198	1.407950707	-3.398020462	0.000879128	0.00185732	-1.716392969
GRAPL	0.483642742	2.240590071	3.396417279	0.000883904	0.001866209	-1.721442885
RBFOX1	0.515165267	-4.000891383	3.395225622	0.00088747	0.001872532	-1.725195211
CCNJ	-0.23525059	-1.573862117	-3.394094983	0.000890865	0.001878489	-1.72875437
SMUG1	0.229102694	-0.862543879	3.388660437	0.000907358	0.001911381	-1.745847789
TUBGCP4	-0.174583027	0.352501075	-3.3885717	0.000907629	0.001911381	-1.746126701
SP6	0.224941532	3.156219858	3.388234504	0.000908662	0.001912329	-1.747186502
ARHGEF15	-0.138795653	5.323959872	-3.379029243	0.00093729	0.001971314	-1.776083768
CYP39A1	0.407257347	-3.05850857	3.378429543	0.000939184	0.001974032	-1.777964033
EPPK1	-0.368831317	-4.497042553	-3.37747087	0.00094222	0.001979144	-1.780969207
CDC25C	0.439244726	-4.502299832	3.375698108	0.000947857	0.00198971	-1.786524412
NDST2	-0.281655686	-1.383142549	-3.375171715	0.000949536	0.001991962	-1.788173465
VSTM5	0.359763306	-2.072980142	3.37087847	0.000963342	0.002019632	-1.801614884
OR10R2	0.42752509	-4.652461738	3.366829247	0.000976534	0.002045982	-1.814278947
COX16	-0.181495291	2.044090947	-3.364923423	0.000982802	0.0020578	-1.820234978
MYO18B	0.412309133	-4.06778524	3.361614607	0.000993773	0.002079444	-1.830568771
GSTM3	-0.411727936	-2.765698881	-3.356300716	0.001011632	0.002115464	-1.847146477
OR13H1	0.432918011	-4.712333333	3.354250598	0.001018602	0.002128683	-1.853536234
OR2F2	0.34577738	-2.838411831	3.346327128	0.001045965	0.002184475	-1.878200562
TBCE	-0.160268887	0.250356328	-3.341348581	0.001063507	0.0022197	-1.893672389
GNA12	0.17632655	1.234522524	3.34020698	0.001067569	0.00222676	-1.897217365
CYBA	0.183247312	4.937198582	3.339001881	0.001071872	0.002234314	-1.900958397
RPA4	0.227587674	-1.594740246	3.335816956	0.001083322	0.002256748	-1.910839918
IFFO2	-0.255041629	0.527146429	-3.33083275	0.00110147	0.002293098	-1.926287691
UTP6	-0.151813986	1.441952064	-3.322740898	0.00113154	0.002354205	-1.951325033
USP3	-0.191520085	2.040268567	-3.322546503	0.001132271	0.002354235	-1.951925876
DPP4	-0.350108132	-0.168456468	-3.322256229	0.001133365	0.002355016	-1.952823013
OASL	-0.413595884	-0.044699329	-3.321504293	0.001136202	0.002357885	-1.95514667
ABCD1	0.230945219	-0.662656337	3.321473751	0.001136317	0.002357885	-1.955241045
CSTB	-0.209005648	2.69026088	-3.321319165	0.001136901	0.002357885	-1.955718692
UGT2B7	0.515243034	-4.221109375	3.320132921	0.001141393	0.002365705	-1.959383376
NR2E3	0.265011328	-2.126822933	3.3184205	0.001147907	0.002377703	-1.964671608
GMEB1	-0.113179739	2.093763636	-3.317765152	0.001150409	0.002381382	-1.966694809
POC1B	-0.146956907	0.852500522	-3.31730633	0.001152163	0.002383511	-1.96811109
SIRT3	-0.169226815	-1.20318227	-3.315255238	0.001160038	0.002398289	-1.974440296
NAGS	0.22550578	-1.139049645	3.313100262	0.001168365	0.002413984	-1.981086454
ZNF696	0.290158722	-2.376149599	3.311911474	0.001172983	0.002422	-1.984751205
IL6	-0.819543639	-2.33432312	-3.310367768	0.001179005	0.002432903	-1.989508404
CXCL1	-1.016004217	-2.846135575	-3.308254063	0.001187297	0.002448474	-1.996019071
MFAP3L	0.473110741	0.969432745	3.306804932	0.001193013	0.002458717	-2.000480647
MTA3	-0.148865961	2.056628581	-3.305603775	0.001197771	0.002466972	-2.004177492
HRCT1	0.499029858	-4.043024184	3.302699348	0.001209349	0.002489255	-2.013111793
PCDHGA2	-0.327146232	0.884100478	-3.30030857	0.001218957	0.002507459	-2.020461005
MMGT1	-0.166555995	0.854659934	-3.297680223	0.001229602	0.002527772	-2.02853523
OR4C46	0.4426875	-4.717035461	3.295952387	0.001236647	0.002540664	-2.033840097
TDRD5	-0.39013172	-4.303070922	-3.290395837	0.00125956	0.002586118	-2.050883848
FXYD5	0.156732871	6.929711566	3.289794205	0.001262065	0.00258964	-2.052727767
ALG3	0.323347446	-2.763957447	3.286667737	0.001275155	0.002614864	-2.062305304
NFKBIE	-0.314333876	0.031749315	-3.284302437	0.001285142	0.002633698	-2.069545899
RAB1B	-0.267804387	1.274446397	-3.282926745	0.001290984	0.002644019	-2.073755073
KIAA0040	0.146566685	2.486439063	3.280826667	0.00129995	0.002660722	-2.08017771
S100A8	0.285668263	6.550342454	3.279402431	0.001306064	0.0026702	-2.08453142
SMAD9	0.412726579	-4.676515592	3.279368757	0.001306209	0.0026702	-2.084634336
DEDD2	0.203972446	4.705014184	3.277149384	0.00131579	0.002688112	-2.091415382
EAF2	0.287528139	2.019869156	3.276270951	0.001319601	0.002694219	-2.094098245
PRKRIP1	-0.182326539	-0.634887305	-3.275014622	0.001325068	0.0027037	-2.097934182
KLK11	0.422575214	-4.708980823	3.274577955	0.001326974	0.002705905	-2.099267159
ASH1L	-0.470056653	-1.711193617	-3.273551295	0.001331463	0.002713373	-2.10240055
C5orf15	-0.184671945	0.490647394	-3.270200685	0.001346215	0.002741732	-2.112620817
IFIT3	0.37683043	-1.565068936	3.267658529	0.001357508	0.002763018	-2.120369072
BLOC1S1	-0.267707836	-0.692909504	-3.265843441	0.001365626	0.002777816	-2.12589812
CWC25	-0.275235349	1.066832624	-3.261454447	0.001385442	0.002816378	-2.139256766
KRTAP13-3	0.47524328	-4.603666667	3.256813213	0.001406688	0.002856772	-2.153366319
RPL32P3	-0.183093718	3.487346856	-3.25673375	0.001407054	0.002856772	-2.153607738
IPO9	-0.462227151	-3.340914894	-3.254518229	0.001417305	0.002875806	-2.160336773
ZNF596	-0.373799163	-4.68388561	-3.252131655	0.001428425	0.002896578	-2.167580922
MTIF3	0.171156592	1.62397659	3.251381347	0.001431938	0.002901908	-2.169857442
GOLM1	-0.249641336	0.019468952	-3.246674188	0.001454161	0.002945125	-2.184129168
HHAT	0.204592262	-0.726688395	3.244051538	0.001466681	0.00296865	-2.192073095
OR5A1	0.165709179	-1.508359704	3.241550749	0.001478714	0.002991159	-2.199642755
ZNF692	-0.178587794	-0.809854411	-3.240001649	0.001486213	0.003004476	-2.204329213
EIF3B	-0.174913225	1.681705885	-3.238616332	0.001492949	0.003016236	-2.208518544
CALCOCO1	-0.184406474	-0.632212568	-3.236435387	0.001503612	0.003035909	-2.215110799
CCDC124	-0.262383871	1.894938298	-3.234288184	0.001514179	0.003055364	-2.221597319
ALDH4A1	0.145960513	2.927059103	3.233803489	0.001516574	0.003058316	-2.223061029
GDF11	-0.20646119	0.521446249	-3.228061036	0.001545218	0.003114164	-2.24038799
PPP1R35	-0.171654452	-0.038053614	-3.214338156	0.001615719	0.00325425	-2.281686874
RRS1	-0.168701847	-0.816679511	-3.214141408	0.001616751	0.003254332	-2.28227788
STAT5A	-0.27391415	-1.372615672	-3.213470168	0.001620277	0.00325943	-2.284293961
RHEBL1	-0.204290457	-1.615615603	-3.21282394	0.001623679	0.003264271	-2.286234574
GRIA4	-0.416787769	1.310993262	-3.2049015	0.001665923	0.003347149	-2.309998109
OR1S2	0.497194953	-3.717815164	3.201904967	0.001682166	0.003377716	-2.318973042
EFNA1	0.362927508	-4.206256378	3.196311266	0.001712882	0.003437288	-2.335707319
TMPRSS15	0.324380513	-0.15485668	3.189901555	0.001748719	0.003507058	-2.354851626
CALML3	0.205879	1.739240525	3.18370932	0.001784	0.003575629	-2.373314752
ASPHD1	0.24253707	1.092817092	3.182148108	0.001792999	0.003591472	-2.377964842
C1QB	0.410563142	-0.516321751	3.177667529	0.001819061	0.003641451	-2.391299315
HIC1	-0.457135446	-2.033521035	-3.177075077	0.001822533	0.003646177	-2.393061268
SEC14L3	0.364488575	-4.663113475	3.169204347	0.001869249	0.003737359	-2.416441767
SPIN4	-0.369506976	-1.123913617	-3.167911844	0.001877026	0.003750623	-2.420276416
CTSA	0.234148522	2.687375887	3.166685894	0.001884431	0.003763126	-2.423912358
CDKN2AIPNL	0.112854244	0.576795757	3.161026746	0.001918962	0.003829754	-2.4406805
PDE1B	-0.245800728	-0.458070847	-3.158897751	0.001932105	0.003853639	-2.446981999
TFAP2C	0.4135686	-3.824473962	3.157351197	0.001941704	0.003870432	-2.451557246
MED29	-0.173441959	1.445147531	-3.155974158	0.001950288	0.003885183	-2.455629373
SLC30A2	0.321891074	-3.562729434	3.151494171	0.00197846	0.003938913	-2.468866723
TSPY2	0.522298253	-4.591026241	3.146582571	0.00200978	0.003998841	-2.483360603
PRAMEF4	0.540043011	-4.149801418	3.14377805	0.002027869	0.004032387	-2.491627778
NOA1	-0.115580555	2.386200226	-3.143331217	0.002030765	0.0040357	-2.49294436
ITIH4	-0.194201384	0.736864383	-3.142906461	0.002033521	0.004038731	-2.494195743
FRMD3	0.433071222	-1.405861404	3.142342618	0.002037186	0.004043561	-2.495856666
CDKN3	0.222778812	-1.357189435	3.140134314	0.002051597	0.004069703	-2.502359211
SLC7A5	-0.435910282	-0.863874043	-3.138538117	0.002062072	0.00408801	-2.507056875
ZFP36	0.254912016	6.680535342	3.135396781	0.002082832	0.004126673	-2.516295862
ZNF652	0.224294079	0.271918353	3.134530432	0.002088591	0.004135587	-2.518842465
RABGAP1	-0.298633269	-2.451464191	-3.133062396	0.002098384	0.004150077	-2.523156306
FIGNL2	0.356597581	1.948460993	3.133054177	0.002098439	0.004150077	-2.523180452
C5orf63	-0.286872312	-1.875955319	-3.130668819	0.002114442	0.004179208	-2.530186085
SWI5	0.151786819	-1.552201221	3.130405141	0.002116218	0.0041802	-2.530960202
SLFNL1	0.187484138	-1.295594142	3.126417572	0.002143245	0.004231039	-2.542660179
PLEKHG5	-0.147305108	4.456049645	-3.124296745	0.002157749	0.004257111	-2.548877626
PPFIBP1	0.319632363	-3.722831625	3.121927984	0.002174057	0.004286707	-2.555817574
ELMO3	-0.201944896	-2.00090679	-3.120771438	0.00218206	0.004299904	-2.559204332
OR5H15	0.461284946	-4.667914894	3.115939152	0.002215796	0.004363762	-2.573343059
EFTUD2	-0.185359509	1.963205134	-3.109198818	0.002263661	0.004455352	-2.593032587
IFNAR2	-0.184170774	0.625307946	-3.105761368	0.002288438	0.004501417	-2.603059566
ATRN	-0.15276256	3.285967298	-3.104075317	0.002300682	0.004522791	-2.607974206
TCTA	0.132180116	1.615719351	3.10089363	0.002323954	0.004565803	-2.617242098
SLC16A6	-0.297694046	1.080360366	-3.100227957	0.00232885	0.004572685	-2.619180076
PRDM4	-0.184575049	0.575641397	-3.095362331	0.00236493	0.00464075	-2.633334374
CCT7	-0.153563836	2.537494342	-3.090701296	0.002399977	0.004706708	-2.646875287
VANGL1	-0.274270746	-0.186262618	-3.090082614	0.002404665	0.004713085	-2.648671296
NKX2-6	0.393607527	-4.615886525	3.087996182	0.002420536	0.004741361	-2.654725811
NUP160	-0.1054235	0.420635625	-3.087650586	0.002423175	0.004743697	-2.655728335
IQCF1	0.348919274	-1.873450922	3.084384644	0.002448239	0.004789907	-2.665197502
ITGA5	-0.169820306	2.37646325	-3.084149172	0.002450056	0.004790604	-2.665879885
CDK12	-0.209627453	0.644108645	-3.081232013	0.002472662	0.004831925	-2.674329826
AZIN1	-0.267238062	0.897865764	-3.079814093	0.002483719	0.004850644	-2.678434493
DMXL2	-0.370419002	-0.80464342	-3.078473807	0.002494213	0.004866873	-2.6823129
TMCO5A	0.439624147	-4.435280779	3.078374058	0.002494995	0.004866873	-2.682601485
PRAMEF10	0.456906586	-4.482198582	3.073469975	0.002533754	0.004939541	-2.696779516
DNTTIP2	-0.179692155	1.542796829	-3.069316832	0.002567012	0.005001406	-2.708771047
WNT8B	-0.418274648	-3.353894572	-3.065986783	0.00259397	0.005050929	-2.718375767
PMPCA	-0.190002553	-0.866417683	-3.061509305	0.002630629	0.005119272	-2.731275568
MSRA	-0.19084935	-0.705156608	-3.060961606	0.002635146	0.005125023	-2.732852375
CMTM1	0.212015902	-2.531823717	3.060766217	0.002636759	0.005125122	-2.733414835
PSG10P	0.375159274	-3.286283688	3.057941627	0.002660181	0.005167586	-2.741542366
PYROXD1	-0.160165995	1.051712766	-3.05111936	0.002717546	0.005275899	-2.761145744
DUOXA2	-0.325707661	-4.691765957	-3.050401822	0.002723646	0.005284614	-2.763205313
HR	0.404354167	-4.606985816	3.050170522	0.002725615	0.005285308	-2.763869129
HSD17B12	-0.185921026	-0.765934178	-3.048433532	0.002740442	0.005310922	-2.768852773
TRMT61B	-0.214375513	-0.335085327	-3.042974645	0.002787527	0.005398511	-2.784498783
CSF3R	0.293069892	3.034134752	3.042813391	0.002788929	0.005398511	-2.784960589
SAR1B	-0.180674936	2.209291945	-3.039551476	0.002817433	0.00545047	-2.794297551
TNFSF15	0.477371367	-3.767592575	3.038743411	0.002824535	0.00546099	-2.796609211
ACOT11	0.272668209	-3.36371851	3.036959638	0.002840273	0.005488183	-2.801710204
WNT1	-0.394510091	-4.214983513	-3.035878004	0.002849854	0.005503456	-2.804802035
PBXIP1	-0.250887097	2.417687943	-3.035260086	0.002855342	0.00551081	-2.806567906
CUL9	-0.188846438	-1.300464539	-3.034886167	0.002858667	0.005513984	-2.807636331
RAP1GDS1	-0.203591454	0.147297191	-3.030952195	0.002893869	0.005578605	-2.818870124
CCDC15	-0.266452511	-2.961325795	-3.026684287	0.002932512	0.005649777	-2.831043013
S100A10	0.242043149	4.472676581	3.024210872	0.002955124	0.00569	-2.838090764
HSPB6	0.377747312	-4.770014184	3.023259166	0.002963867	0.005703488	-2.840801207
ARL16	-0.138036815	0.609789858	-3.022795682	0.002968133	0.00570835	-2.84212093
RNF141	-0.258630376	-2.40412766	-3.020041259	0.002993606	0.005750793	-2.849960194
CXCR4	-0.303922105	3.728108445	-3.020030362	0.002993707	0.005750793	-2.849991195
ZSWIM5	0.235941911	-0.647847364	3.017867913	0.003013847	0.005786093	-2.856141238
CYP4X1	0.347170699	-4.773723404	3.017437525	0.003017871	0.005790429	-2.857364804
NODAL	-0.227497984	-2.634156028	-3.011682818	0.003072144	0.005888799	-2.873710352
ADH1C	0.388823729	-4.940182594	3.011621304	0.003072729	0.005888799	-2.873884928
CCR1	0.373064982	2.20923384	3.009566882	0.003092325	0.005922894	-2.879713505
F11R	0.21248707	1.166010213	3.007605509	0.00311114	0.005955456	-2.885274829
C1orf53	-0.341836022	-4.468049645	-3.004315298	0.00314294	0.006012821	-2.894596798
FAM184A	-0.357938408	-3.956914542	-3.001594251	0.003169466	0.006060033	-2.902299398
PCDHA4	0.411209677	-2.754609929	2.999623623	0.003188804	0.006093457	-2.907873911
METTL7A	0.272412684	0.891335728	2.998220788	0.003202637	0.006116328	-2.911840285
ITGB3	0.403086156	3.547402837	2.994915091	0.003235451	0.006175402	-2.921180342
ZFAND6	-0.181574194	1.821404965	-2.989715803	0.00328769	0.00627146	-2.935852249
TSHR	0.457474059	-3.414699291	2.988505403	0.003299962	0.006291212	-2.939264659
WDR55	0.230881238	1.957928331	2.986212754	0.003323323	0.006332068	-2.945724851
PANK1	-0.338116263	-4.564283688	-2.983107473	0.003355206	0.006389107	-2.954467889
ENY2	-0.151163991	3.6013181	-2.982591988	0.003360526	0.006395525	-2.95591848
LCOR	-0.169218384	-0.133695039	-2.980137205	0.003385966	0.006440206	-2.962823281
OR10H2	0.165565137	1.234334283	2.979246248	0.003395244	0.00645411	-2.96532812
GOSR2	-0.140969577	-0.322047763	-2.977102358	0.003417663	0.006492966	-2.971352746
N4BP2L1	-0.159125665	0.824322482	-2.974497442	0.003445087	0.006541279	-2.978667768
C22orf39	0.332751864	-3.002289623	2.971367305	0.003478308	0.006600537	-2.987450214
ZNF192P1	0.345068952	-2.163297163	2.968276057	0.003511405	0.006659492	-2.99611553
CD9	0.369884975	1.828282056	2.960943151	0.003591078	0.00680666	-3.016639082
TMEM134	0.12534515	0.45307015	2.960221436	0.003599009	0.006817753	-3.018656615
DERL3	-0.269198925	4.344609929	-2.958523835	0.003617727	0.006849257	-3.02340049
OR4S2	0.293917742	-1.898889362	2.957973528	0.003623814	0.006856824	-3.024937784
FAM20C	0.29801671	-1.677662162	2.957270307	0.003631606	0.006867607	-3.026901876
CCDC89	-0.245195544	-1.630637783	-2.954397404	0.003663599	0.006924117	-3.034921595
LETM1	-0.140753598	1.299872886	-2.95191282	0.003691476	0.006972788	-3.04185176
TBC1D4	-0.358272923	-1.547827647	-2.94802681	0.003735469	0.007051825	-3.052680529
OVGP1	-0.237492345	-0.883780291	-2.944386239	0.003777119	0.007126352	-3.062813903
PPIH	-0.169141332	-0.706383596	-2.938671559	0.003843359	0.007247161	-3.078698109
BOP1	-0.120029174	-0.433109755	-2.936152711	0.003872893	0.007298656	-3.08569068
ZNF628	-0.261363447	-1.162077898	-2.935365517	0.003882165	0.007311931	-3.087874919
ACMSD	0.377861616	-4.966189151	2.931710756	0.003925483	0.007389277	-3.098009043
NPC2	0.236498511	3.735083491	2.931121729	0.003932506	0.007396413	-3.099641281
LRG1	0.408932688	-0.37738101	2.93101474	0.003933783	0.007396413	-3.099937724
SMAP1	-0.155797043	1.989531915	-2.92724502	0.003979015	0.007477176	-3.110376691
STX8	-0.102783952	3.035237315	-2.926987594	0.003982121	0.007478729	-3.11108911
PPARGC1B	0.24504832	-1.113907801	2.922799827	0.004032965	0.007569885	-3.122670844
C17orf50	0.369281586	-3.609702128	2.921186061	0.004052717	0.007602609	-3.127129966
OR2M3	0.467396505	-4.482758865	2.920479465	0.004061393	0.007614531	-3.129081731
SNORA22	-0.218005659	-1.104526383	-2.91643276	0.00411141	0.007703904	-3.140251491
STAB2	0.394354245	-3.864148892	2.915948254	0.004117436	0.007710792	-3.141587911
MPP7	-0.227236351	-0.665579504	-2.913214825	0.004151586	0.007770311	-3.149123862
CORO1B	0.156582171	1.980748131	2.91115166	0.004177534	0.007814418	-3.154807773
MYCBPAP	0.338267473	-4.786929078	2.907578861	0.00422282	0.007894629	-3.164642184
GTPBP1	-0.15676076	1.65320665	-2.907154902	0.004228224	0.007899912	-3.165808454
GIMAP4	-0.211480645	2.711012766	-2.906979438	0.004230462	0.007899912	-3.166291092
KRTAP5-8	0.393214382	-4.217666667	2.905231628	0.004252816	0.007937139	-3.171097291
CHRNA5	0.296650774	-2.445118545	2.896516869	0.004365902	0.008143561	-3.195023165
NR1I3	0.223620386	-1.242364087	2.891646088	0.0044303	0.008258985	-3.208367786
ZCCHC18	-0.259869624	-2.386695035	-2.886388447	0.004500788	0.008385625	-3.222749883
WASH3P	-0.170527218	1.051114184	-2.88145221	0.004567901	0.008505835	-3.236231598
MTMR1	0.1631728	0.581375834	2.88072534	0.00457786	0.008519545	-3.23821507
OTOP1	0.586314121	-4.601429016	2.879851208	0.004589863	0.008537042	-3.240599802
PDIA2	0.382538698	-3.833024583	2.879192984	0.004598921	0.008549043	-3.242395085
LMO4	-0.214127935	0.159535779	-2.876723671	0.004633047	0.008607603	-3.249126795
TMPRSS13	0.266968376	-2.716599528	2.873116769	0.00468331	0.008696062	-3.258950503
MOSPD2	0.195469539	-0.811891387	2.869488295	0.004734377	0.008785911	-3.268821886
PIGF	-0.246834987	0.269956823	-2.867934243	0.004756404	0.008821799	-3.27304634
MUC5B	-0.349549772	-3.410624606	-2.867458472	0.004763166	0.00882935	-3.274339241
TTC37	-0.166313172	2.793262411	-2.864484375	0.004805638	0.008903048	-3.282416989
HERC4	-0.202980509	0.436613012	-2.862369374	0.004836051	0.008954336	-3.288156857
FOXO3	-0.200156586	2.91112766	-2.861342816	0.004850876	0.00897672	-3.290941452
ADCY10	0.349231161	-4.681389513	2.861026609	0.004855451	0.008980121	-3.291799004
CXorf38	-0.176252998	0.406602418	-2.85997503	0.004870694	0.009003237	-3.294650267
FTHL17	0.513965024	-2.596012826	2.849619339	0.005023153	0.009279823	-3.322678893
TECTB	0.455353386	-4.679949385	2.844665765	0.005097612	0.009412079	-3.336054121
ZNF197	-0.302822984	-2.356880142	-2.842687795	0.005127624	0.009462167	-3.341389069
MILR1	0.27341754	1.815516312	2.840461424	0.005161598	0.009519506	-3.347390037
GNB5	0.275261225	-3.042571901	2.838729394	0.00518817	0.009563138	-3.352055654
OR1A2	0.387327231	-4.525852826	2.838155307	0.005197005	0.009574045	-3.353601526
CLEC17A	0.328381048	2.588070922	2.837214379	0.005211516	0.009595389	-3.356134607
ST7L	-0.187243228	-1.495618627	-2.828211762	0.00535223	0.009848943	-3.380332696
SPRYD4	-0.164708754	-1.707342952	-2.825353742	0.005397621	0.009926903	-3.388000383
FITM2	-0.210269489	-2.39570922	-2.823228112	0.005431608	0.009983813	-3.39369867
TSPAN19	0.364001811	-4.753920314	2.822895778	0.00543694	0.009987177	-3.394589228
CLDN1	0.305928424	-4.91139211	2.822734639	0.005439526	0.009987177	-3.395021001
CCL27	-0.308949215	-3.611311216	-2.822494521	0.005443383	0.009988669	-3.395664356
C2CD4D	0.180546169	-1.426585106	2.821938533	0.005452323	0.00999948	-3.397153842
FN3K	0.378553199	-2.101497567	2.820920027	0.005468734	0.010023975	-3.399881732
ZBTB7B	0.273097955	-3.273965465	2.817785552	0.005519522	0.010111419	-3.408271346
APOL5	0.312944592	-4.145583989	2.814231701	0.005577626	0.01021216	-3.417773351
PRAME	0.338659274	-4.782858156	2.814012925	0.005581221	0.010213043	-3.418357948
TFEC	0.403404704	-2.502112057	2.810888648	0.005632791	0.010301666	-3.426701948
XKRY2	0.398787573	-4.696725957	2.806966235	0.005698151	0.010415395	-3.437165786
MAN1C1	-0.251747783	-0.634329815	-2.804656865	0.005736955	0.010480485	-3.443320384
MTFP1	-0.204220411	-0.395942098	-2.801486975	0.005790611	0.010572618	-3.451760929
SIGLEC10	-0.352476115	-0.369166213	-2.797677956	0.005855689	0.010685493	-3.461891991
DSCR4	0.348898522	-4.734687943	2.794851311	0.005904413	0.010768415	-3.469402193
HAT1	-0.163523812	1.023844842	-2.787849058	0.006026708	0.010985349	-3.4879774
LIN7B	0.288168543	-3.491912432	2.786450707	0.006051405	0.011024241	-3.491681868
CD22	0.246280961	5.548726579	2.785359314	0.006070744	0.011053336	-3.494571994
MPHOSPH10	-0.154040778	1.13315894	-2.78503788	0.006076451	0.01105759	-3.495422991
FXR2	0.172595461	1.149664313	2.784096817	0.006093186	0.011081897	-3.497913954
TLX1NB	0.36903629	-4.788134752	2.781837003	0.006133544	0.01114495	-3.503892524
ZNF300	-0.358980965	-3.772768504	-2.781775379	0.006134648	0.01114495	-3.504055496
EDEM1	-0.155137163	0.465559447	-2.779026551	0.006184075	0.011228528	-3.511321789
LCLAT1	0.30672379	-4.740255319	2.776524875	0.006229373	0.01130452	-3.517929153
TRIM42	0.424583085	-4.37271448	2.775568986	0.006246761	0.011329807	-3.520452413
FBF1	0.146970141	-0.445741206	2.77338638	0.006286628	0.011395816	-3.526210916
DENR	-0.199079906	-1.768885106	-2.770245556	0.006344405	0.011494199	-3.534490408
COASY	-0.213740635	-0.04325425	-2.765753143	0.006427885	0.011639012	-3.546318166
KCNIP2	0.263833519	-1.090186679	2.762823557	0.00648286	0.011732081	-3.554021983
ZBTB22	0.209327649	0.669771354	2.760017111	0.006535925	0.011821592	-3.561395102
MDM2	-0.19620002	2.209783747	-2.759727371	0.006541425	0.011825023	-3.562155926
SNORA26	-0.192446371	-1.477836879	-2.754402018	0.006643282	0.012002538	-3.576126909
CEP57L1	0.126365493	0.630757901	2.748291352	0.006761934	0.012210184	-3.592128257
RIF1	-0.198886664	-1.40524725	-2.745577382	0.006815246	0.012299682	-3.599224791
RNF32	-0.248051478	-1.584051413	-2.743601979	0.00685429	0.012363345	-3.604386142
PRR16	0.380042876	-3.451104255	2.739245106	0.006941121	0.012513088	-3.615758003
HS3ST5	0.370441479	-4.77841867	2.72958836	0.007137148	0.012859409	-3.640905055
C3orf22	0.311204554	-4.65266145	2.727664693	0.007176793	0.012923741	-3.645904909
VNN1	-0.484096909	-3.157568794	-2.723446656	0.007264421	0.013074363	-3.656857005
DMAP1	-0.14043655	1.263244362	-2.721923368	0.007296304	0.013124547	-3.660808453
ICAM4	0.37588414	-2.572401418	2.717346071	0.007392875	0.013290971	-3.672670097
LYST	0.184774694	3.360359207	2.714546406	0.007452511	0.013385855	-3.679916299
C1QC	0.34742133	-1.251328355	2.714485556	0.007453812	0.013385855	-3.68007372
DDX11	0.23886158	3.097713486	2.7122966	0.00750075	0.013462779	-3.685734453
C2orf83	0.311983804	-4.573364576	2.711033391	0.007527959	0.013504228	-3.688999295
ASPSCR1	-0.177572998	0.727456669	-2.709141354	0.00756888	0.013570215	-3.69388681
PHLPP1	-0.286972387	-4.463495707	-2.708071735	0.007592102	0.013604417	-3.696648492
PTTG1	-0.123737961	-0.545924771	-2.704875811	0.007661875	0.013721949	-3.704894286
NADSYN1	-0.141619956	3.699507902	-2.704450009	0.007671214	0.013725623	-3.705992232
ANGPTL6	-0.238503358	0.175326856	-2.704400875	0.007672293	0.013725623	-3.706118917
PEX11G	-0.469753796	-2.323807184	-2.697175819	0.00783237	0.014004362	-3.724724916
SLC39A14	-0.2461875	-2.563524823	-2.695282512	0.007874814	0.014067324	-3.729593137
NIT1	0.137893471	0.347041548	2.695222723	0.007876158	0.014067324	-3.729746822
AREG	-0.801781812	-0.386168541	-2.693028522	0.007925616	0.014147958	-3.735384753
C5	0.219054582	-2.800978262	2.692132847	0.007945886	0.014176428	-3.73768497
CAPNS1	0.154820242	4.954104434	2.688310649	0.008032912	0.014319357	-3.747493133
MBD3L1	0.305430365	-4.928459606	2.688231377	0.008034726	0.014319357	-3.747696419
WDR89	-0.263811492	-1.302459574	-2.685935098	0.008087434	0.014405468	-3.753582704
MRPS15	0.19415905	3.201520076	2.681627806	0.008187146	0.014575164	-3.764611759
AGBL2	-0.272462366	-3.583375887	-2.680200876	0.008220423	0.014626469	-3.768261963
IQUB	0.365866935	-4.856475177	2.679993289	0.008225275	0.014627168	-3.768792839
MRGPRE	0.215762056	-0.59087844	2.677964886	0.008272814	0.01470374	-3.773978274
SRRM3	0.2794474	-4.869776637	2.676395552	0.008309765	0.014761419	-3.777987704
SCN4B	0.414972992	-4.469226011	2.674343768	0.008358301	0.014839603	-3.78322652
NIPSNAP3A	0.179101649	0.111167094	2.672630528	0.008399024	0.0149018	-3.787598145
TDRKH	-0.178475717	-0.787603493	-2.672488133	0.008402417	0.0149018	-3.787961379
NRL	0.219384409	-2.277049645	2.669990223	0.008462135	0.014999603	-3.794330379
BCO2	-0.182476008	-1.508046099	-2.669101947	0.008483463	0.015029289	-3.796593946
DDN	0.320112555	-4.582354648	2.668804986	0.008490605	0.015033823	-3.79735053
ZNF816-ZNF321P	0.174730242	1.18401844	2.668338437	0.008501835	0.015045572	-3.798539029
MYL10	0.334915787	-4.694562923	2.668148477	0.008506411	0.015045572	-3.799022886
DGKZ	0.171108602	2.017525532	2.665028473	0.008581895	0.015170904	-3.806965527
PABPC4L	0.383708132	-4.572430496	2.664299688	0.008599614	0.015194041	-3.808819595
SOBP	0.299746402	-4.318731383	2.662770743	0.008636895	0.015251696	-3.812707819
OR52M1	0.349207661	-4.396567376	2.660317248	0.008697024	0.015349615	-3.818943023
EME1	0.169546888	-0.977858477	2.658342118	0.008745703	0.015427233	-3.823958751
ACSM5	0.282451344	-1.692410638	2.656276113	0.008796886	0.01550918	-3.829201639
SORBS3	-0.118514785	2.77787234	-2.655836791	0.008807805	0.015513902	-3.830316027
TNFSF18	0.341268548	-4.734675269	2.65566944	0.008811967	0.015513902	-3.830740489
STXBP5L	0.355239256	-3.827776204	2.655597793	0.00881375	0.015513902	-3.830922202
CRYAB	0.319435484	-4.824808511	2.653998101	0.008853635	0.015575751	-3.834978259
ANPEP	0.37194853	2.190992818	2.64912256	0.008976203	0.015782916	-3.847326643
LMX1A	0.333204973	-4.86287234	2.648362003	0.00899546	0.015808304	-3.849251068
DHH	0.356389785	-2.98451773	2.646446543	0.009044125	0.015885318	-3.854095502
DDX18	-0.304792243	-4.687881872	-2.645193802	0.009076081	0.015932917	-3.857262122
PRAMEF11	0.38500672	-4.629184397	2.640123459	0.009206463	0.016153157	-3.870064809
ABCA13	0.430430436	-4.595093631	2.63863762	0.009244989	0.016212084	-3.873812354
NPL	0.249313844	2.041170213	2.637226614	0.00928171	0.016267783	-3.877369385
PI16	0.320150296	-1.513274539	2.635700659	0.00932157	0.016328922	-3.881214252
CAPS	-0.156330551	-0.411812057	-2.634535709	0.009352104	0.016373667	-3.884148156
THOP1	0.137815175	-0.727086693	2.633568681	0.009377519	0.016409407	-3.886582702
EPB41L4B	0.432691851	-3.780406739	2.633083394	0.009390296	0.016423007	-3.887804134
ANKRD30B	0.467377285	-4.313834043	2.629616643	0.009482032	0.016574612	-3.896523749
LYRM4	-0.136954641	-0.32758795	-2.629018686	0.009497936	0.016593572	-3.898026684
BPTF	-0.309930981	-3.618749645	-2.62804898	0.009523779	0.016629867	-3.900463333
RAD51AP2	0.318252016	-4.849276596	2.624854392	0.009609365	0.016770387	-3.908484825
CD44	-0.167141681	2.477362043	-2.62355963	0.00964425	0.01682232	-3.911733403
TMEM154	0.205262263	3.398682929	2.613241061	0.009926366	0.01730521	-3.937570824
IGFBPL1	-0.244657867	-2.801542488	-2.611909779	0.0099633	0.017360375	-3.940897584
DOC2A	0.331747333	-4.871330671	2.609081044	0.010042189	0.017488546	-3.947961233
FAIM	-0.203528038	-0.212012081	-2.606743765	0.010107796	0.017593463	-3.953792417
F8A2	-0.119219758	5.303553191	-2.605653964	0.010138518	0.01763758	-3.956509693
HTR5A	0.363010797	-2.759438526	2.598525971	0.010341539	0.01797953	-3.974256935
MAD2L2	0.153613873	1.018221174	2.598369441	0.010346039	0.01797953	-3.974646168
GLTP	-0.163156384	1.031071631	-2.597656567	0.010366551	0.018005639	-3.976418549
CNTNAP3B	0.407686986	-2.679791802	2.593239483	0.010494464	0.018207044	-3.98739065
ASB8	-0.15588425	0.224832312	-2.593099026	0.010498555	0.018207044	-3.98773927
ZNF148	-0.354596956	-1.44521539	-2.593078425	0.010499155	0.018207044	-3.987790399
CORO1C	-0.218556532	1.132599858	-2.591781454	0.010536998	0.018263016	-3.991008686
TMEM182	0.409252688	-3.326900709	2.590417568	0.010576925	0.01832254	-3.994391435
PCDHA3	0.319399194	-4.292957447	2.590006354	0.010588989	0.01833376	-3.99541102
CARD16	0.151400632	4.791348017	2.589064237	0.010616677	0.018372003	-3.997746403
STARD8	0.273552952	-2.489353405	2.584781449	0.010743365	0.018575986	-4.008353106
LSM4	0.117565323	1.067301418	2.584697004	0.010745877	0.018575986	-4.00856208
BMP2K	-0.35265336	2.287611348	-2.583587285	0.010778931	0.018623314	-4.011307708
POU5F1	0.148636182	1.385352781	2.58320246	0.010790415	0.018633342	-4.012259579
DCXR	-0.137690747	1.44234448	-2.577965783	0.01094778	0.018895143	-4.025199736
SLC8A3	0.290635604	-3.607124819	2.575282089	0.011029223	0.019025699	-4.031822044
LRRC49	0.319312742	-4.673318562	2.575080386	0.011035366	0.019026293	-4.032319512
NME4	-0.282735215	2.625390071	-2.573524754	0.011082847	0.019098121	-4.036155053
HPS3	0.245181927	-0.52159594	2.573128401	0.011094974	0.019108982	-4.037131958
WWP2	0.118230607	2.091130137	2.570437033	0.011177635	0.01924125	-4.043761831
OR5L1	0.453861089	-3.94481773	2.567260891	0.011275896	0.019400218	-4.051577753
TMED6	-0.259793557	-2.08906674	-2.566721007	0.011292676	0.019418904	-4.052905436
C15orf62	0.176897473	-1.015797943	2.560757199	0.011479524	0.019729869	-4.067554694
GZMM	-0.214867609	1.862273691	-2.558098829	0.011563702	0.019864139	-4.074074592
MYPN	0.38927133	-4.781957198	2.557262087	0.011590312	0.019899431	-4.076125502
LRRC29	0.26567648	-4.703028429	2.556451028	0.011616157	0.019933375	-4.078112874
PRICKLE4	0.235749531	-3.365328609	2.555711459	0.01163977	0.019963452	-4.079924573
RDH14	-0.164537314	-0.030597288	-2.554005311	0.011694406	0.020046681	-4.084102244
ZNF778	-0.28112836	-4.907737589	-2.551477802	0.011775769	0.020175612	-4.090286416
PURG	0.343026069	-4.716688857	2.547765887	0.011896177	0.020371272	-4.099358401
HS6ST3	0.338662794	-4.598165203	2.544464425	0.012004197	0.020545525	-4.1074171
GALP	0.362053571	-3.201640009	2.539183146	0.012178822	0.020833532	-4.120288588
ATXN3	-0.14440168	-1.476495745	-2.537578636	0.012232324	0.02091415	-4.12419425
RBMY1B	0.428753031	-4.792885539	2.531761843	0.01242805	0.021237725	-4.138334437
CACHD1	0.360261962	-4.200792908	2.530892677	0.012457536	0.02127703	-4.14044477
HCRTR2	0.292007066	-3.224816935	2.525343894	0.012647253	0.021589822	-4.153901575
GIMAP7	-0.246221774	2.774556738	-2.524575464	0.012673729	0.021623767	-4.155763028
MRPL17	0.157433367	1.337014783	2.517647481	0.012914677	0.022023418	-4.17252206
OR7C1	0.331434812	-4.046248227	2.51666949	0.012949018	0.022070509	-4.174884461
SLCO1A2	0.302790323	-4.916453901	2.514865387	0.013012582	0.022167333	-4.179240186
OR2L3	0.383547513	-2.136448936	2.513707482	0.013053526	0.022225541	-4.182034261
HEXIM1	-0.185272849	-2.113659574	-2.510808395	0.013156542	0.022389322	-4.189024718
NAA60	-0.181346607	0.499153187	-2.509644419	0.013198107	0.022448413	-4.191829292
TMC1	0.29709207	-4.961191489	2.508543725	0.013237519	0.022503783	-4.194480294
APOBEC3D	-0.288475808	2.277165361	-2.505343908	0.013352694	0.022687825	-4.20218095
MUC12	0.426294745	-3.237049787	2.504515276	0.013382666	0.02272698	-4.204173662
ATG4D	-0.125563099	1.732819319	-2.498646653	0.013596657	0.023078444	-4.218269378
SARDH	-0.409396841	-2.712729787	-2.497664466	0.013632768	0.023127773	-4.22062551
DIO2	0.296621637	-0.665893138	2.495029591	0.013730065	0.023280798	-4.226942028
SLC35C1	-0.170137266	-2.141188749	-2.493489115	0.013787236	0.023365663	-4.230632142
KRT222	0.305715878	-4.942568736	2.491836357	0.013848811	0.023457898	-4.234588899
PMFBP1	0.317351068	-4.172032673	2.488909475	0.013958456	0.02363142	-4.241590046
TRAF3IP1	-0.145014113	-2.016085106	-2.486169948	0.014061783	0.023794074	-4.248136207
HCK	0.213324597	2.759099291	2.480957441	0.014260269	0.024117496	-4.260573349
GPR55	-0.32655666	-2.699218989	-2.479019219	0.014334709	0.024230901	-4.265191879
NLRP9	0.33569331	-4.421068458	2.47564116	0.014465276	0.024439016	-4.273233434
ZNF76	-0.228644358	-0.250141233	-2.474985994	0.014490721	0.024469406	-4.274791908
PSMD13	-0.133695201	1.798179878	-2.473779323	0.01453769	0.024536091	-4.277661284
GH2	0.324668201	-4.831230156	2.473356006	0.0145542	0.024551326	-4.278667596
DNMT1	-0.155732895	0.863347142	-2.471503507	0.014626645	0.024660854	-4.283069514
TLR2	0.261326664	1.435951612	2.470597728	0.014662184	0.024708077	-4.285220729
HSD17B4	-0.145652242	0.67396052	-2.469877339	0.014690504	0.024743092	-4.286931126
NTN1	-0.260853495	-3.134177305	-2.467628925	0.014779207	0.024868403	-4.292266526
APOB	0.326388351	-4.94221187	2.46760728	0.014780063	0.024868403	-4.292317867
FREM2	0.308094086	-4.654539007	2.466412113	0.01482741	0.02493528	-4.295152113
KRTAP21-2	0.22465	-2.369576596	2.464370352	0.014908608	0.025058987	-4.299991074
MOGAT1	0.351045967	-3.451604837	2.463739334	0.014933783	0.025088449	-4.301485841
ZNF765	-0.137651411	-1.101251773	-2.457937616	0.015167024	0.025458768	-4.315212557
RCC1	0.189010344	-1.073585769	2.457870712	0.015169732	0.025458768	-4.315370678
ZNF107	-0.202090411	0.759855977	-2.457009097	0.015204651	0.025504326	-4.31740665
ABHD14B	-0.112040014	-0.010751719	-2.454273298	0.015316002	0.025677977	-4.323866923
CSF2RB	0.263438844	3.586361702	2.453557042	0.015345274	0.025713914	-4.325557187
YPEL4	0.146973858	-1.764936879	2.452399092	0.015392702	0.025780223	-4.328288826
SYTL4	0.331626649	-3.912128646	2.4508643	0.015455767	0.025872638	-4.331907622
RPS20	-0.212024552	-1.383036467	-2.450388415	0.015475367	0.025892239	-4.333029261
YTHDF3	-0.16758837	0.189394511	-2.447008055	0.015615235	0.026112938	-4.340990844
FIGLA	0.300233199	-4.742078014	2.446641853	0.015630454	0.026125074	-4.341852734
OR2T11	-0.360108871	-4.550560284	-2.442987292	0.015783062	0.026366714	-4.350447578
VSNL1	0.280325088	-4.594828751	2.439693058	0.015921757	0.026584877	-4.358184876
DFFA	0.119354018	0.622898501	2.437195502	0.01602763	0.026748044	-4.364044582
MCMBP	-0.156876967	-1.240185655	-2.429573714	0.016354601	0.02727984	-4.381892502
WNT2	0.328660813	-4.8936004	2.428107428	0.016418178	0.027371973	-4.385320196
LAT	0.107444508	2.959844592	2.427018058	0.016465555	0.027427409	-4.387865554
PAQR4	0.299226961	-3.987366944	2.42695851	0.016468148	0.027427409	-4.388004661
PHTF1	-0.139633669	-1.088375887	-2.425696559	0.01652319	0.027505118	-4.390951877
TRIM17	0.258090919	-2.339105514	2.422717003	0.016653796	0.027708471	-4.397904869
CSTL1	0.320291807	-4.867407426	2.41793116	0.016865496	0.028046474	-4.409056477
IFT88	-0.117545567	-1.451980635	-2.416091916	0.016947487	0.028168544	-4.41333674
SMAD3	-0.131847962	2.719342284	-2.413824219	0.017049065	0.028323028	-4.418609963
LMTK3	-0.284403226	-3.283085106	-2.411463261	0.017155393	0.028485245	-4.424095201
SLC35C2	0.124498024	0.807884468	2.40732171	0.017343332	0.028782738	-4.433705363
EEA1	-0.237972767	-1.189558393	-2.403165175	0.017533784	0.029084098	-4.44333498
TACO1	-0.133328065	-0.880423031	-2.395166028	0.017905523	0.029685711	-4.461823748
SAA4	0.284475466	-4.992007843	2.394950744	0.017915624	0.029687456	-4.462320557
CSNK1A1L	-0.173016129	-2.584283688	-2.394004353	0.017960086	0.029742423	-4.464504047
WRAP53	0.135487634	-1.610585816	2.393858951	0.017966925	0.029742423	-4.464839445
TRIM43	0.303632527	-2.134290071	2.391323243	0.018086575	0.029925392	-4.470685516
KCNMB3	0.401293556	1.585346341	2.389293587	0.018182854	0.03006921	-4.475360765
HMGB1	-0.094079348	5.315495268	-2.389104928	0.018191826	0.03006921	-4.475795149
SLC47A1	-0.34626194	-2.066976171	-2.384169029	0.018427964	0.030444184	-4.487148718
LPXN	-0.101081047	2.435475369	-2.382891468	0.018489523	0.030530512	-4.490083836
S100P	0.552761558	-0.406691036	2.382603445	0.018503427	0.030531517	-4.49074535
TUBAL3	0.353870875	-4.281684072	2.382493355	0.018508744	0.030531517	-4.49099818
GAB2	0.215591649	0.982560018	2.381556713	0.018554033	0.030590845	-4.493148801
RAB19	0.20849896	0.799331007	2.380089149	0.018625191	0.030692743	-4.496516903
AP1M2	0.284554862	-4.329201384	2.373779125	0.018933902	0.03118581	-4.510976739
TUBB	0.116749706	5.143662213	2.370466614	0.019097766	0.031439925	-4.51855338
LETMD1	-0.103024873	0.97252145	-2.366316609	0.019304827	0.031764863	-4.528031805
DCHS1	0.265174417	-3.680284591	2.366059919	0.019317699	0.03177011	-4.528617569
MIPEP	-0.128635169	-1.042761244	-2.363927752	0.019424913	0.031930431	-4.533480884
CCDC167	-0.198589079	1.150874562	-2.362509475	0.019496521	0.032032091	-4.536713624
CD58	-0.141265457	4.677262411	-2.362017082	0.019521436	0.032056973	-4.537835538
[truncated: 160 more rows]
