# Supplementary material for: Identification of potential M2 macrophage-associated diagnostic biomarkers in coronary artery disease
Source: Biosci Rep. 2022 Dec 12;42(12):BSR20221394. doi: 10.1042/BSR20221394 (PMC9744721; doi:10.1042/BSR20221394)
Supplement: Supplementary Tables S1-S6 [file BSR-2022-1394_supp1.zip › BSR-2022-1394_suppST4.csv]

Supplementary Table 4.DElncRNAs in GSE28858
	logFC	AveExpr	t	P.Value	adj.P.Val	B
hsa-miR-526b	0.248397542	7.075678911	6.818076472	5.48E-07	0.000626965	6.278390068
hsa-miR-1247	0.220603653	7.270289168	6.374488045	1.55E-06	0.000889271	5.301797417
hsa-miR-1278	0.292726022	7.243344814	6.026126667	3.58E-06	0.000996823	4.51680384
hsa-miR-551b*	0.303791092	7.29790074	5.995526266	3.85E-06	0.000996823	4.447147624
hsa-miR-548g	0.281291714	7.478216315	5.945317193	4.35E-06	0.000996823	4.332622901
hsa-miR-1236	0.274802721	7.286318692	5.832441367	5.73E-06	0.001031643	4.074129779
hsa-let-7f-2*	0.419961763	7.41670202	5.792831928	6.31E-06	0.001031643	3.983094476
solexa-7764-108	0.286347154	7.331746183	5.588159285	1.04E-05	0.001291387	3.510146082
hsa-miR-1243	-0.197318769	7.100039602	-5.570268997	1.09E-05	0.001291387	3.468613607
hsa-miR-34c-3p	0.283339393	7.353660336	5.555614038	1.13E-05	0.001291387	3.434570101
hsa-miR-455-5p	0.264019598	7.327939375	5.467308823	1.40E-05	0.001459405	3.22903186
hsa-miR-300	0.244953227	7.574701125	5.352176588	1.86E-05	0.001691671	2.960066476
hsa-miR-1283	0.340197498	7.365268105	5.340036007	1.92E-05	0.001691671	2.931643343
hsa-miR-632	0.577238629	7.908883217	5.109680122	3.40E-05	0.002784771	2.390394461
hsa-miR-1231	-0.294285708	7.19375831	-5.02403965	4.22E-05	0.0028171	2.18835231
hsa-miR-299-3p	-0.207497833	7.256225526	-5.008303071	4.39E-05	0.0028171	2.151186229
HS_19	-0.342842711	7.452944917	-4.989713943	4.59E-05	0.0028171	2.107268106
hsa-miR-455-3p	-0.19501949	7.097615694	-4.986189464	4.63E-05	0.0028171	2.098939492
hsa-miR-659	-0.161569456	7.20075594	-4.982714734	4.67E-05	0.0028171	2.09072789
hsa-miR-525-5p	-0.208307445	7.211772588	-4.918142164	5.49E-05	0.003145273	1.938034074
hsa-miR-1258	0.179336775	7.197115891	4.865887446	6.26E-05	0.003414125	1.814350135
hsa-miR-665	-0.331249304	7.212699267	-4.795419147	7.47E-05	0.003704629	1.647416366
hsa-miR-1289	0.543950093	7.611286842	4.782615055	7.71E-05	0.003704629	1.617069878
hsa-miR-122*	-0.102162524	6.974738125	-4.769467772	7.97E-05	0.003704629	1.585905923
hsa-miR-1300	0.265382884	7.468726819	4.763732366	8.09E-05	0.003704629	1.572309642
hsa-miR-126*	0.509589278	13.69882164	4.726687618	8.88E-05	0.003908998	1.484475456
solexa-9578-86	-0.199388046	7.319769702	-4.703649917	9.40E-05	0.003988215	1.429839793
HS_283_a	-0.10186836	6.900494608	-4.679445041	9.99E-05	0.004086632	1.372427525
hsa-miR-886-3p	-0.395836606	7.618612982	-4.593572551	0.00012398	0.004616673	1.168697883
HS_60	-0.192721408	7.187222599	-4.591247842	0.000124706	0.004616673	1.163182051
hsa-miR-302c*	0.369744314	7.494292711	4.590331493	0.000124993	0.004616673	1.161007828
HS_84	-0.125048513	6.933834336	-4.466506783	0.000170594	0.006104066	0.867237409
HS_99.1	0.231230228	7.570034994	4.416350423	0.0001935	0.006577201	0.748292053
hsa-miR-362-3p	0.277257156	8.219644773	4.407701482	0.00019775	0.006577201	0.727786087
hsa-miR-943	-0.142475656	7.252055486	-4.401113459	0.00020105	0.006577201	0.712167518
hsa-miR-214*	-0.145296739	7.003635164	-4.354351369	0.000226105	0.007191388	0.601337617
hsa-miR-641	-0.222683257	7.340148169	-4.335139629	0.00023728	0.007291975	0.555822371
hsa-miR-507	-0.283281345	7.286827636	-4.323742844	0.000244168	0.007291975	0.528827451
hsa-miR-648	0.187316929	7.120593139	4.312688781	0.00025104	0.007291975	0.502648567
HS_268	-0.238138213	7.155557862	-4.306858656	0.000254741	0.007291975	0.488843074
hsa-miR-34a*	0.225864904	7.377325633	4.289485731	0.000266097	0.007431249	0.447712226
HS_43.1	-0.088984737	6.85556182	-4.27673361	0.000274752	0.007490268	0.417528746
hsa-miR-340*	0.920035802	10.5669906	4.261605158	0.000285385	0.007561762	0.381729345
hsa-miR-187	-0.381515429	7.705796226	-4.25441171	0.000290583	0.007561762	0.364710489
hsa-miR-615-5p	0.918600061	8.096161602	4.198494049	0.000334342	0.00823863	0.232498687
HS_304_b	0.114294234	7.060790695	4.196531323	0.000335991	0.00823863	0.227860869
HS_262.1	-0.204800683	7.223205434	-4.193942573	0.00033818	0.00823863	0.221744102
hsa-miR-557	0.4286053	7.796476067	4.177752348	0.00035219	0.008265609	0.183497686
HS_177	-0.186435737	7.149842827	-4.170632637	0.000358533	0.008265609	0.166683311
HS_157	-0.428449702	7.818637105	-4.167959033	0.000360944	0.008265609	0.160369902
hsa-miR-661	-0.151425505	7.011965385	-4.159191289	0.000368964	0.008283599	0.139668789
hsa-miR-545:9.1	0.914178479	8.8449909	4.099181097	0.000428819	0.009321926	-0.00189079
HS_170	0.182693784	7.090492482	4.096696168	0.000431495	0.009321926	-0.007747453
hsa-miR-491-3p	-0.196958239	7.14406561	-4.058017666	0.000475356	0.009690585	-0.098851107
hsa-miR-429	0.294769348	7.363356947	4.049991302	0.000484997	0.009690585	-0.117742621
hsa-miR-541	0.177165216	7.281855738	4.044693333	0.000491467	0.009690585	-0.130209647
hsa-miR-371-5p	-0.304737663	7.702925662	-4.042818448	0.000493778	0.009690585	-0.134621052
HS_106	-0.126390288	7.034107552	-4.041611309	0.000495271	0.009690585	-0.137461173
hsa-miR-583	-0.258854262	7.36000668	-4.032674017	0.000506465	0.009690585	-0.158485018
hsa-miR-708*	-0.100074334	6.908831094	-4.03161839	0.000507804	0.009690585	-0.160967828
hsa-miR-10b*	0.400072904	7.83385533	3.991280454	0.00056167	0.010542831	-0.255773027
HS_265.1	-0.15092701	7.094484451	-3.978355378	0.0005801	0.010713132	-0.28612112
hsa-miR-451	0.706502156	10.68010379	3.968934366	0.000593909	0.010739441	-0.308232307
hsa-miR-614	-0.145206542	7.270862224	-3.957191155	0.000611578	0.010739441	-0.33578241
hsa-miR-570	0.137150133	7.055897621	3.956740379	0.000612266	0.010739441	-0.336839699
hsa-miR-182*	0.459542106	7.92796359	3.947740692	0.000626174	0.010739441	-0.35794434
HS_71.1	-0.416924235	7.361147388	-3.946305109	0.000628421	0.010739441	-0.361310136
HS_122.1	0.506099224	7.637739917	3.936514777	0.000643961	0.010741288	-0.384258834
HS_176	0.306369557	7.574968204	3.934446999	0.000647292	0.010741288	-0.389104562
hsa-miR-155*	0.155061812	6.929985709	3.913804394	0.000681487	0.0107568	-0.437456446
hsa-miR-596	-0.144787915	7.379871483	-3.913484285	0.000682031	0.0107568	-0.438205915
hsa-miR-20b*	-0.159583138	7.087524667	-3.908111377	0.000691228	0.0107568	-0.450783927
hsa-miR-920	0.235215093	7.351035655	3.907946785	0.000691511	0.0107568	-0.451169191
hsa-miR-147	0.219335276	7.00064176	3.905812867	0.000695199	0.0107568	-0.456163858
hsa-miR-579	0.175508596	7.291736812	3.893680117	0.000716541	0.010817212	-0.484552999
HS_68	-0.245117913	7.438521528	-3.89286445	0.000717998	0.010817212	-0.486461014
HS_65	0.627137414	7.90585886	3.885903975	0.000730558	0.01086349	-0.502740172
solexa-7534-111	-0.289371027	7.397825887	-3.859313206	0.000780568	0.011458335	-0.564883023
hsa-miR-211	0.288709801	7.280597731	3.8392071	0.000820612	0.01189368	-0.61181949
solexa-3277-272	0.361857915	7.798098714	3.813997524	0.000873694	0.012504751	-0.670604287
hsa-miR-1245	0.443375151	7.379532863	3.779399867	0.000952094	0.013359267	-0.751156978
hsa-miR-454*	0.703218697	8.962586274	3.775654305	0.000960986	0.013359267	-0.759868788
hsa-miR-21	0.193104802	14.57511901	3.772557243	0.000968401	0.013359267	-0.767070915
HS_40	-0.331488844	7.317253728	-3.742076915	0.001044446	0.0142368	-0.837886222
HS_95	0.199927096	7.188086941	3.72280699	0.001095524	0.01465586	-0.882593002
hsa-miR-934	0.090468678	6.974892787	3.720871134	0.001100789	0.01465586	-0.887081466
hsa-miR-218-1*	-0.215762504	7.450417962	-3.715952943	0.001114278	0.014664925	-0.898482443
hsa-miR-374a*	0.302007744	8.107587424	3.710325814	0.001129911	0.014681971	-0.911522734
hsa-miR-220b	-0.101659284	6.894991194	-3.703052475	0.001150436	0.014681971	-0.928371424
hsa-miR-100*	-0.108455512	6.981637524	-3.700300777	0.001158297	0.014681971	-0.9347438
hsa-miR-302c	0.121419454	6.967929965	3.69732246	0.001166864	0.014681971	-0.941639777
hsa-miR-1298	0.175231749	7.28739714	3.687497774	0.00119557	0.014767685	-0.964378867
hsa-miR-1237	-0.379238477	7.78955408	-3.686012143	0.00119997	0.014767685	-0.967816138
hsa-miR-144	0.120290287	7.039663716	3.681855121	0.001212369	0.014767685	-0.977432453
hsa-miR-1204	-0.146591101	7.591778005	-3.676607789	0.001228199	0.014803031	-0.989567383
HS_9	0.126065337	6.957137896	3.658172094	0.001285442	0.01533158	-1.032169595
hsa-miR-591	-0.235508993	7.561989463	-3.650504318	0.001310015	0.015357608	-1.049873833
HS_150	-0.453614469	8.029969341	-3.645012807	0.001327897	0.015357608	-1.062547811
hsa-let-7c*	0.342791251	7.41825159	3.641138931	0.001340655	0.015357608	-1.071485659
solexa-8926-93	0.176312101	7.74212282	3.638699449	0.00134875	0.015357608	-1.07711288
hsa-miR-578	-0.117399252	7.249122338	-3.636919129	0.001354689	0.015357608	-1.08121902
hsa-miR-885-3p	-0.078088929	6.867238865	-3.628718295	0.001382376	0.015395596	-1.100127152
hsa-miR-646	-0.139593214	7.184102095	-3.626283125	0.001390704	0.015395596	-1.105739757
hsa-miR-520b,hsa-miR-520c-3p,hsa-miR-520f	0.150219798	7.075121526	3.62150497	0.001407188	0.015395596	-1.116749812
hsa-miR-132	0.519157374	9.816014702	3.616482438	0.001424721	0.015395596	-1.128319108
hsa-miR-519b-3p	-0.269757916	7.845305063	-3.616326466	0.001425269	0.015395596	-1.128678322
HS_303_a	0.327280321	8.949110533	3.609681969	0.001448803	0.015475837	-1.143977493
hsa-miR-25*	-0.26379242	7.523289638	-3.605357762	0.001464323	0.015475837	-1.153930343
hsa-miR-563	0.250091545	7.512601638	3.602431953	0.001474917	0.015475837	-1.160662859
hsa-miR-193a-3p	0.455882135	7.975340062	3.599184733	0.001486762	0.015475837	-1.168133358
hsa-miR-624*	0.650859651	8.230497023	3.595119765	0.001501721	0.015490727	-1.177482749
hsa-miR-518d-3p	-0.219951499	7.312953603	-3.589076105	0.001524235	0.015574883	-1.19137815
hsa-miR-1206	-0.187997911	7.189181977	-3.585666028	0.001537084	0.015574883	-1.199215864
hsa-miR-647	-0.21096555	7.415885078	-3.565854832	0.001613858	0.016013482	-1.2447118
HS_303_b	-0.32752054	7.849178306	-3.565602613	0.001614859	0.016013482	-1.245290591
hsa-miR-1224-3p	-0.327572833	7.749007383	-3.560627073	0.001634735	0.016013482	-1.256706261
hsa-miR-195*	-0.113371429	6.95354802	-3.560234923	0.001636312	0.016013482	-1.257605815
HS_86	0.384026483	7.822817793	3.552213245	0.001668893	0.016132419	-1.276001023
hsa-miR-1279	0.089281079	6.884665157	3.548943896	0.001682353	0.016132419	-1.283495096
hsa-miR-376a*	-0.514983524	7.502146059	-3.546921127	0.001690734	0.016132419	-1.28813081
hsa-miR-31*	0.137035318	7.336255215	3.534792773	0.001741849	0.016385455	-1.315911294
hsa-miR-138-2*	-0.195572494	7.277361226	-3.533852614	0.001745874	0.016385455	-1.318063693
hsa-miR-571	0.448644317	7.744040462	3.520580971	0.00180367	0.016790261	-1.348431191
hsa-miR-23b	0.363769634	13.32841767	3.516659728	0.001821102	0.016815816	-1.357397598
hsa-miR-298	-0.136211758	7.036790427	-3.50049512	0.001894715	0.017355589	-1.394330756
hsa-miR-572	-0.096209471	7.079449428	-3.496014604	0.001915629	0.017407896	-1.404559509
HS_267	0.120065341	7.079229601	3.479267134	0.001995816	0.01797604	-1.442760213
HS_139	-0.346004978	7.831530133	-3.476465123	0.002009549	0.01797604	-1.449146454
hsa-miR-488*	-0.122897311	7.005775294	-3.467341247	0.002054906	0.018224044	-1.469931022
hsa-miR-346	0.137822374	7.14463542	3.464525363	0.002069105	0.018224044	-1.47634254
HS_273	-0.107901902	6.926208171	-3.456332477	0.002110965	0.018327543	-1.494988409
hsa-miR-876-5p	0.345408411	7.480973736	3.453333894	0.002126492	0.018327543	-1.501809548
hsa-miR-509-5p	0.138250728	6.910522192	3.452875241	0.002128876	0.018327543	-1.502852732
hsa-miR-1200	0.161030462	7.036223747	3.444410504	0.002173358	0.018435248	-1.522098078
hsa-miR-555	-0.046594821	6.80171256	-3.444367053	0.002173588	0.018435248	-1.52219683
hsa-miR-576-5p	0.511901472	10.65932271	3.43896846	0.002202432	0.018542537	-1.534463691
HS_194	-0.310450429	7.580726151	-3.435721604	0.002219959	0.018553674	-1.541838554
hsa-miR-20a	-0.144696704	13.18177342	-3.429734098	0.002252638	0.01868938	-1.555433045
hsa-miR-1267	-0.221873948	7.487518841	-3.424204267	0.002283235	0.01868938	-1.567982085
hsa-miR-1248	-0.135393125	7.269296492	-3.423857935	0.002285164	0.01868938	-1.568767826
HS_25	-0.127685519	7.037996713	-3.393613635	0.002459951	0.019976196	-1.637291282
HS_110	-0.151045951	7.633280943	-3.389360949	0.002485549	0.020041924	-1.646911458
hsa-miR-10a*	0.288389402	8.177429424	3.383619747	0.002520518	0.020181769	-1.659892913
HS_94	0.261205551	8.207975444	3.370942496	0.002599438	0.020669144	-1.688533087
hsa-miR-1207-3p	0.113019369	6.898360896	3.359587297	0.002672165	0.021100891	-1.714157666
hsa-miR-376a*:9.1	-0.476238058	7.672759502	-3.350859724	0.002729404	0.021405256	-1.733833897
hsa-miR-517a	-0.42440647	9.196873519	-3.345821847	0.002762985	0.021405663	-1.74518426
hsa-miR-1257	0.122360017	7.858083858	3.345246471	0.002766845	0.021405663	-1.746480234
HS_76	0.067617731	6.825855285	3.321937188	0.002927733	0.022498351	-1.798920964
HS_147	0.090798916	7.046386235	3.307898818	0.003028975	0.023121174	-1.830445962
HS_14.1	0.120344637	7.246876236	3.297043559	0.003109582	0.02357928	-1.854792345
hsa-miR-1255b	0.096060313	7.128678715	3.287433926	0.003182673	0.023974739	-1.876322537
hsa-miR-1261	-0.08959239	6.958794863	-3.282521891	0.003220674	0.024102433	-1.887319628
hsa-miR-657	0.220669406	7.32334118	3.275064675	0.003279209	0.024355085	-1.904004171
hsa-miR-297	-0.088457244	6.870996149	-3.272826609	0.003296977	0.024355085	-1.909009016
HS_284.1	-0.226487472	7.263127238	-3.269298768	0.003325173	0.024394407	-1.916895719
hsa-miR-328	-0.532543483	12.10939938	-3.266846584	0.00334491	0.024394407	-1.922376
hsa-miR-1205	-0.091801733	7.189733512	-3.261008264	0.003392359	0.024567964	-1.935418099
solexa-15-44487	-0.108283156	7.313364247	-3.258660653	0.003411621	0.024567964	-1.940660099
hsa-miR-651	0.468962773	8.013190488	3.233827901	0.003621973	0.025919745	-1.996028487
hsa-miR-504	0.306772626	7.651094895	3.22625432	0.003688588	0.026232502	-2.012885184
hsa-miR-9*	0.324652224	7.491166379	3.221434898	0.003731593	0.026374531	-2.023604555
hsa-miR-137	0.310770862	7.572098749	3.210153964	0.003834161	0.026933217	-2.048673176
hsa-miR-106a:9.1	-0.109975403	7.08858233	-3.204558922	0.003886038	0.027131179	-2.061094783
HS_152	-0.512825706	7.937390176	-3.193999427	0.003985799	0.0275671	-2.084516579
hsa-miR-450b-5p	0.484783504	8.458427774	3.19286866	0.003996628	0.0275671	-2.08702304
hsa-miR-183*	-0.069375479	6.953980334	-3.184651791	0.004076172	0.027947408	-2.105226798
hsa-miR-151-5p	0.216975593	13.51909303	3.167635109	0.004245794	0.028825182	-2.14287069
hsa-miR-634	0.123594561	7.091126292	3.163590271	0.004287104	0.028825182	-2.151807551
hsa-miR-548c-3p	0.098178219	7.16450339	3.16188055	0.004304682	0.028825182	-2.155583808
hsa-miR-885-5p	0.076810443	6.888517652	3.161219411	0.004311498	0.028825182	-2.15704386
hsa-miR-505	-0.505347681	8.724674755	-3.159422914	0.004330071	0.028825182	-2.161010645
hsa-miR-615-3p	-0.337227709	9.1536519	-3.152907954	0.004398076	0.029108651	-2.175389004
HS_131	-0.097564374	6.93410194	-3.130441758	0.004640572	0.030537094	-2.224885074
HS_90	0.084445733	7.103606834	3.125364192	0.004697137	0.030732693	-2.236052907
hsa-miR-1305	0.226904022	7.753400253	3.121079993	0.004745379	0.03074024	-2.245470347
hsa-miR-548m	-0.246260645	7.217582304	-3.120496668	0.004751985	0.03074024	-2.246752215
HS_278	0.068923359	6.80514549	3.115953071	0.004803739	0.030900457	-2.256733687
HS_22.1	-0.180886918	7.508083102	-3.112727021	0.004840815	0.030964989	-2.263817323
hsa-miR-206	-0.126862263	7.218681412	-3.085232699	0.00516817	0.032875305	-2.324071803
hsa-miR-181a*	-0.458331768	8.358081071	-3.065955481	0.005410276	0.034225229	-2.366192026
HS_49	0.099812896	7.03437494	3.058431756	0.005507694	0.034650054	-2.382602465
HS_79.1	-0.085260729	6.952723692	-3.030789084	0.005880278	0.036791905	-2.442754864
HS_15.1	0.127198234	6.973021581	3.027417346	0.005927346	0.036884843	-2.450076697
hsa-miR-325	0.242960942	7.376208935	3.022700286	0.0059938	0.037096762	-2.460314296
hsa-miR-551a	-0.287996647	7.874730611	-3.016617709	0.006080547	0.037431322	-2.473505767
solexa-3464-254	0.138127598	7.288721455	3.012630991	0.006138055	0.037505318	-2.482145897
HS_23	-0.104268856	7.038272179	-3.011251249	0.006158078	0.037505318	-2.485135006
HS_89	0.078878474	6.961180955	2.993602952	0.006419787	0.038892359	-2.523318131
hsa-miR-922	0.165134559	7.486414698	2.99018388	0.006471705	0.03900054	-2.53070457
hsa-miR-663	-0.143684872	7.080381897	-2.987630153	0.006510746	0.039030386	-2.536219219
hsa-miR-875-5p	-0.140372267	7.256855387	-2.982787495	0.006585398	0.039272296	-2.546671218
HS_182.1	-0.121943576	7.083592508	-2.979252352	0.006640411	0.039368398	-2.554296633
hsa-miR-1299	0.197969728	7.508995551	2.97734475	0.006670279	0.039368398	-2.558409792
hsa-miR-10a	0.510625264	9.397718783	2.967129386	0.006832423	0.040118587	-2.580416918
hsa-miR-301b	0.05149314	6.781789378	2.96034978	0.006942106	0.040504896	-2.595004403
HS_184	-0.206437671	7.49228893	-2.956541476	0.007004455	0.040504896	-2.60319231
HS_113	-0.413427137	7.757027632	-2.954746304	0.00703403	0.040504896	-2.607050376
HS_168	-0.104380154	7.06644224	-2.952488005	0.007071405	0.040504896	-2.611902322
hsa-miR-569	0.12454039	7.108359245	2.952265915	0.007075091	0.040504896	-2.612379394
hsa-miR-151-3p	0.467886542	12.77479632	2.940874275	0.007266628	0.04121673	-2.636828893
hsa-miR-560:9.1	-0.177117893	7.287875362	-2.940592808	0.007271423	0.04121673	-2.637432475
solexa-539-2056	-0.151732466	7.239949883	-2.927522887	0.00749742	0.042288406	-2.665431888
hsa-miR-516a-3p,hsa-miR-516b*	-0.167619395	7.403951105	-2.921584873	0.007602297	0.042438727	-2.678134625
hsa-miR-548i	-0.11759281	7.125078192	-2.918940163	0.007649457	0.042438727	-2.683788581
hsa-miR-506	0.085411127	7.022840459	2.915756373	0.0077066	0.042438727	-2.690591987
HS_141	-0.186940902	7.331709329	-2.912978556	0.007756789	0.042438727	-2.696525184
hsa-miR-199a-5p	-0.63071003	11.19421377	-2.912686013	0.007762093	0.042438727	-2.697149886
HS_218	0.071075158	6.917832182	2.912378215	0.007767677	0.042438727	-2.697807134
hsa-miR-1224-5p	0.047867755	6.824701064	2.911505969	0.007783522	0.042438727	-2.69966949
hsa-miR-106b	-0.403731514	10.73981091	-2.90828685	0.007842266	0.042556374	-2.706540577
hsa-miR-550	-0.288075755	7.687760054	-2.892789244	0.00813104	0.043776448	-2.739571983
hsa-miR-146a*	-0.405741108	7.222698354	-2.892128928	0.008143566	0.043776448	-2.740977611
hsa-miR-744*	-0.150581207	6.994270139	-2.882102585	0.00833604	0.044572266	-2.762303075
solexa-3022-299	-0.2662514	7.669459113	-2.880383916	0.008369465	0.044572266	-2.765955219
HS_188	-0.577642492	8.163334493	-2.867185604	0.008630431	0.045749276	-2.79396835
hsa-miR-1280	-0.667504381	11.23936261	-2.859056154	0.008795006	0.046406826	-2.811193628
hsa-miR-125b-1*	-0.096352232	7.008758505	-2.842864587	0.009131722	0.047915721	-2.845434279
hsa-miR-30b*	0.13345804	7.566863637	2.84131103	0.009164666	0.047915721	-2.848714879
hsa-miR-516a-5p	-0.178544881	7.45697344	-2.834517424	0.009310058	0.048454621	-2.863050924
hsa-miR-373*	0.054825021	6.818521884	2.831103514	0.009383945	0.048618174	-2.870248997
hsa-miR-299-5p	-0.306968462	7.398247769	-2.818041258	0.009671819	0.049718257	-2.897752578
hsa-let-7g*	-0.127742358	7.019993881	-2.81753609	0.009683119	0.049718257	-2.898815046
hsa-miR-585	0.787521422	9.109874665	2.81339978	0.009776114	0.049971655	-2.907511135
hsa-miR-508-5p	0.075104973	7.031263014	2.809209515	0.009871186	0.050233367	-2.916314492
hsa-miR-636	-0.147163805	6.907021946	-2.799903635	0.010085468	0.05109673	-2.935842993
hsa-miR-190	0.290718374	7.931749057	2.793878861	0.010226541	0.051540692	-2.948469574
hsa-miR-374a	0.366637302	12.89126528	2.792329354	0.010263125	0.051540692	-2.951714892
hsa-miR-17*	-0.590874594	8.985746173	-2.785723585	0.010420481	0.052102406	-2.96554046
hsa-miR-143*	-0.285108606	8.172678422	-2.781252729	0.010528275	0.0524125	-2.974888818
hsa-miR-373	-0.054566928	6.809986287	-2.76661706	0.010888577	0.053971518	-3.005440551
hsa-miR-645	-0.106458258	7.125040814	-2.760648451	0.011038835	0.054248675	-3.017877448
HS_275	-0.291839985	8.393694606	-2.757103216	0.011129012	0.054248675	-3.025258515
HS_11.1	0.073926501	6.982234109	2.756907037	0.011134022	0.054248675	-3.025666818
hsa-miR-335*	0.746113323	10.05047506	2.756164942	0.011152994	0.054248675	-3.027211196
HS_286_a	-0.06886108	6.856503408	-2.755056588	0.011181386	0.054248675	-3.029517419
hsa-miR-1180	0.215747003	7.265584087	2.749438956	0.011326345	0.054720106	-3.041199389
HS_64	0.103271447	6.921912371	2.746181353	0.011411217	0.0548985	-3.047968273
hsa-miR-584	-0.225582715	12.90504084	-2.714091093	0.012279995	0.058759119	-3.114435103
HS_196.1	-0.477608035	8.125061989	-2.712443875	0.012326232	0.058759119	-3.117836382
hsa-miR-612	0.258196309	7.293442029	2.710973646	0.01236764	0.058759119	-3.120871329
hsa-miR-1225-3p	0.309558092	8.208072231	2.697815252	0.012744118	0.060291666	-3.14799689
hsa-miR-1269	0.103106603	7.026032688	2.696047063	0.012795524	0.060291666	-3.15163687
hsa-miR-765	0.073125316	7.051623494	2.685585438	0.013103686	0.061490657	-3.173148314
hsa-miR-1301	-0.279180274	10.27184766	-2.678933019	0.013303261	0.062172385	-3.186805029
hsa-miR-154	-0.671502245	8.687367125	-2.674289651	0.013444256	0.062303984	-3.196327115
hsa-miR-581	-0.128107593	7.363802585	-2.673545855	0.013466971	0.062303984	-3.19785162
HS_96	-0.42793184	9.287932072	-2.671827404	0.01351959	0.062303984	-3.201372973
hsa-miR-181d	-0.143668914	7.187899451	-2.670867191	0.013549076	0.062303984	-3.203340083
hsa-miR-643	0.088184868	7.233205698	2.656625469	0.013993567	0.063844937	-3.232473173
hsa-miR-367*	-0.143688612	7.16651876	-2.656558069	0.013995702	0.063844937	-3.232610857
hsa-miR-664	0.503215093	12.01074243	2.649338002	0.014226276	0.064639232	-3.247349376
HS_83.1	0.108061027	6.909031178	2.64455714	0.014380912	0.065083574	-3.257097216
HS_7	-0.048117734	6.888954462	-2.633705742	0.014737772	0.066436017	-3.27918836
hsa-miR-541*	-0.07688163	6.938647488	-2.618139502	0.015264211	0.0685393	-3.310794671
hsa-miR-452*	-0.103813518	7.135447845	-2.614096967	0.015403782	0.068554762	-3.318986627
HS_105	-0.052112312	6.921906793	-2.613640687	0.01541961	0.068554762	-3.319910831
hsa-miR-186	-0.52831702	10.33937614	-2.612002354	0.015476569	0.068554762	-3.323228601
hsa-miR-923	-0.424501071	7.864871992	-2.611125145	0.015507147	0.068554762	-3.325004576
hsa-miR-34b*	0.442172541	7.814143046	2.600470306	0.015883106	0.069946756	-3.346550759
hsa-miR-339-5p	-0.720011525	10.18716535	-2.597543939	0.015987848	0.070138259	-3.352460236
hsa-miR-568	0.254249005	7.473040443	2.595686638	0.01605466	0.07016254	-3.356209008
hsa-miR-28-3p	-0.306687374	11.22446273	-2.589861381	0.016265908	0.070815457	-3.367957384
HS_258	0.109014041	7.042359265	2.586315901	0.016395752	0.071110366	-3.37510098
solexa-826-1288	-0.102069228	7.072842995	-2.581738142	0.016564835	0.071374421	-3.38431668
solexa-9124-90	-0.27527428	7.609883801	-2.580588039	0.01660757	0.071374421	-3.386630625
hsa-miR-122	0.200374515	7.682041557	2.578651011	0.016679779	0.071374421	-3.390526564
hsa-miR-127-5p	-0.201156134	7.155701293	-2.57795014	0.016705978	0.071374421	-3.391935834
hsa-miR-1185	-0.081934832	6.880433336	-2.571253471	0.016958253	0.072078717	-3.405390676
hsa-miR-769-3p	-0.213606583	7.530489744	-2.570240345	0.016996728	0.072078717	-3.407424584
hsa-miR-1286	-0.166787759	7.519845789	-2.568529634	0.01706188	0.072088015	-3.410857949
hsa-miR-548b-3p	0.049237214	7.081379364	2.554887868	0.017589826	0.074045405	-3.438192235
hsa-miR-518f*,hsa-miR-518d-5p,hsa-miR-520c-5p,hsa-miR-526a	-0.042660232	6.818507132	-2.552234954	0.01769425	0.074212147	-3.443498715
hsa-miR-513a-5p	-0.224225692	7.576137647	-2.546632117	0.017916692	0.07487085	-3.454695852
HS_209.1	-0.467369577	8.393456222	-2.537820578	0.018271808	0.075996803	-3.472278178
hsa-miR-512-3p	-0.07657964	7.111185501	-2.536664568	0.01831888	0.075996803	-3.474582363
HS_87	0.075043445	6.897349193	2.521271067	0.018956562	0.078358353	-3.50520971
hsa-miR-24	-0.164701927	13.03829984	-2.512817939	0.019315466	0.079554709	-3.521984266
hsa-miR-1259	0.07531577	6.893220569	2.508719818	0.019491731	0.079992946	-3.530105352
HS_216	0.076161454	6.984964324	2.505766796	0.01961967	0.080230435	-3.535952648
hsa-miR-561	0.092541766	6.978835087	2.500313173	0.019858001	0.080637147	-3.546741256
solexa-3695-237	0.062219575	6.861369213	2.500268171	0.019859978	0.080637147	-3.546830226
hsa-miR-663b	-0.249629965	7.242922866	-2.487456871	0.020430526	0.082660608	-3.572121863
hsa-miR-1284	-0.185277505	7.766860082	-2.480475548	0.020747807	0.083436016	-3.58587327
HS_2	-0.184841369	7.588335959	-2.480036414	0.020767917	0.083436016	-3.586737518
hsa-miR-517c	0.514348194	7.625139932	2.473006587	0.021092309	0.084395492	-3.600560925
hsa-miR-135b*	0.07534711	6.982992505	2.470473451	0.021210348	0.084395492	-3.605536599
hsa-miR-887	-0.081055477	6.962796728	-2.470098723	0.021227862	0.084395492	-3.606272406
solexa-7509-112	-0.100480589	7.366920435	-2.46593791	0.021423227	0.084877491	-3.614438205
hsa-miR-515-3p	0.355064468	7.585298515	2.461359995	0.021640101	0.08544109	-3.623413503
hsa-miR-1252	0.105253857	6.977023697	2.455501289	0.02192062	0.086251237	-3.634885947
HS_81	-0.284703796	7.874694847	-2.452340392	0.022073361	0.086507165	-3.641069061
hsa-miR-593	0.158954393	7.158824975	2.45103416	0.022136768	0.086507165	-3.643622879
hsa-miR-372	-0.136056076	7.526687973	-2.440916507	0.02263364	0.088052965	-3.663377385
hsa-miR-891a	-0.057503612	6.818975972	-2.439859591	0.022686135	0.088052965	-3.66543827
HS_263.1	-0.334003475	7.77234672	-2.436743903	0.022841543	0.088225191	-3.67151056
hsa-miR-181c*	-0.377957012	8.007758578	-2.435883886	0.022884613	0.088225191	-3.673185893
hsa-miR-132*	0.229605331	7.784618831	2.429702873	0.023196376	0.089127017	-3.685216544
hsa-miR-453	-0.103778327	7.095976036	-2.425112923	0.023430424	0.0897252	-3.694138878
HS_63	-0.065217615	7.042631424	-2.422461878	0.023566596	0.08994584	-3.69928773
hsa-miR-617	-0.061303532	6.925230541	-2.420253922	0.023680566	0.090080558	-3.703573509
hsa-miR-208b	-0.06635577	7.023415892	-2.417049226	0.023846892	0.090359453	-3.709789965
hsa-let-7d	-0.295528103	13.79956273	-2.415805815	0.023911716	0.090359453	-3.712200632
HS_121	-0.048401143	6.855961154	-2.414008501	0.024005704	0.090416221	-3.715683896
hsa-miR-147b	0.127372566	7.839198317	2.409248075	0.024256295	0.091060519	-3.724902455
hsa-miR-331-5p	-0.131261123	7.428886827	-2.400173489	0.024740685	0.092575437	-3.742445767
solexa-5620-151	-0.043103152	6.844931733	-2.381332726	0.025774982	0.096131449	-3.778744497
hsa-miR-130a	-0.425481577	12.45194433	-2.375516074	0.026102253	0.097035973	-3.789916587
hsa-miR-135b	-0.068937995	6.979952525	-2.370276957	0.026400298	0.097387812	-3.799965458
hsa-miR-376b	-0.462965827	8.324544774	-2.370123578	0.02640907	0.097387812	-3.800259447
hsa-miR-935	0.079151703	6.995273119	2.369372601	0.026452061	0.097387812	-3.801698716
HS_54	0.079947798	6.893042272	2.364345456	0.026741507	0.098137903	-3.811326348
hsa-miR-190b	-0.206014121	7.365178752	-2.343623923	0.027965574	0.102302179	-3.850880979
HS_75.1	0.097409612	7.185791918	2.332274023	0.028657635	0.104499974	-3.872457184
hsa-miR-1272	-0.065444911	7.193484476	-2.326373198	0.02902361	0.105498518	-3.883649524
hsa-miR-567	-0.054861255	6.961553002	-2.321702369	0.02931633	0.106225311	-3.892496624
hsa-miR-1292	-0.07006037	6.880977498	-2.300122438	0.030704159	0.110903035	-3.933230011
HS_279_a	-0.319166855	8.41600976	-2.295501881	0.031009013	0.11165195	-3.941921145
HS_251.1	-0.057292274	6.856280065	-2.288621948	0.031468063	0.112949632	-3.954842071
hsa-miR-1271	-0.246163768	7.540459316	-2.284826007	0.031723989	0.113274312	-3.961960784
hsa-miR-1233	0.129211965	8.708253714	2.284347584	0.031756379	0.113274312	-3.962857474
hsa-let-7d*	0.273622467	12.29990063	2.281804744	0.031929041	0.113536498	-3.967621462
HS_93	-0.054293799	6.894624529	-2.273160834	0.0325224	0.115211959	-3.983791051
HS_37	-0.056941136	6.862208189	-2.272019948	0.032601463	0.115211959	-3.985922371
hsa-miR-517a,hsa-miR-517b	0.071882931	7.05968229	2.269785103	0.032756844	0.115404881	-3.99009541
hsa-miR-410	-0.413379103	7.865659924	-2.260771987	0.03339037	0.117275994	-4.006899164
hsa-miR-554	0.27864374	7.968594016	2.254779731	0.033817718	0.118413722	-4.018047708
HS_119	-0.057596365	6.922898385	-2.247707939	0.034328456	0.119835617	-4.031180758
hsa-miR-154*	-0.221670422	7.192894971	-2.244644296	0.034551889	0.120248976	-4.03686218
HS_285	-0.083908073	7.036387886	-2.23985515	0.034903814	0.121105659	-4.045733674
hsa-miR-1207-5p	-0.091116543	7.111291808	-2.228669492	0.035738506	0.123627159	-4.066407367
hsa-miR-382	-0.762714337	9.756005878	-2.226388929	0.035910895	0.123818809	-4.070614304
hsa-miR-500	-0.312629885	7.955152675	-2.225079881	0.036010186	0.123818809	-4.073027855
HS_92	0.055228328	7.176200927	2.218670059	0.036499981	0.124790907	-4.084832862
HS_10	-0.155728656	7.091822389	-2.217308726	0.03660478	0.124790907	-4.087337239
solexa-9655-85	-0.253039849	7.958607323	-2.217113067	0.036619864	0.124790907	-4.087697102
HS_164	0.053256444	6.869569305	2.207711711	0.037351358	0.126905948	-4.104964454
hsa-miR-15b*	0.475597417	9.228185675	2.203419549	0.037689701	0.127676651	-4.11283216
hsa-miR-924	0.053024975	6.952212481	2.20179737	0.037818296	0.127734362	-4.115803116
hsa-miR-524-3p	0.309504843	7.961342807	2.194576351	0.038395561	0.129302697	-4.129011022
hsa-miR-340	0.285356417	9.196216284	2.186169658	0.039077649	0.131213807	-4.14435233
hsa-miR-520a-5p	0.056287759	6.928162353	2.180511525	0.039542878	0.132387707	-4.154656338
hsa-miR-181c	-0.633838986	9.011583048	-2.177437284	0.039797746	0.132852533	-4.160247562
hsa-miR-602	0.067722917	7.047323081	2.16699081	0.040674927	0.135386022	-4.17920853
HS_201	-0.07918526	7.050276238	-2.159454724	0.04131852	0.136860519	-4.19285
HS_38.1	-0.11043876	7.144781301	-2.156628834	0.041562213	0.136860519	-4.197957272
HS_32	-0.237987928	8.434867263	-2.156271209	0.041593145	0.136860519	-4.198603301
hsa-miR-23a*	-0.317710578	8.520790647	-2.155111046	0.041693635	0.136860519	-4.200698585
hsa-miR-195	0.269660326	9.029221224	2.154528072	0.041744212	0.136860519	-4.20175117
hsa-miR-362-5p	-0.373322452	8.134786247	-2.153482154	0.041835093	0.136860519	-4.203639154
solexa-3044-295	0.046584023	6.798686475	2.151979453	0.041965976	0.136897558	-4.206350623
hsa-miR-29c*	-0.293144	9.096844312	-2.146097329	0.042481857	0.13799075	-4.216952339
hsa-miR-23a	0.184143615	13.96405743	2.145324196	0.042550086	0.13799075	-4.218344384
HS_280_a	-0.061574985	6.904298003	-2.144051213	0.042662642	0.13799075	-4.220635701
hsa-miR-490-3p	-0.153204675	7.049511548	-2.136440754	0.043341161	0.139790506	-4.234315502
hsa-miR-144*	0.388449224	7.605590894	2.127269384	0.044171733	0.142069196	-4.250758279
HS_27	-0.110565507	7.275657911	-2.12083555	0.044762898	0.143183565	-4.262265085
hsa-miR-383	0.102846796	7.199955676	2.120776986	0.044768311	0.143183565	-4.262369719
HS_144	-0.068196678	6.979658738	-2.113938902	0.045404469	0.144813696	-4.274573865
hsa-miR-191	-0.297471487	13.2266435	-2.112249342	0.045562896	0.144915322	-4.277585229
hsa-miR-520g	0.043338108	6.799073875	2.10973085	0.045799971	0.145265838	-4.282071041
hsa-miR-545	0.068392784	7.076375138	2.105637003	0.046187703	0.146090939	-4.289355166
HS_1	0.041191832	6.79721916	2.102620911	0.046475239	0.146411786	-4.2947156
hsa-miR-125a-3p	-0.158514245	7.236040841	-2.101892913	0.046544882	0.146411786	-4.296008682
hsa-miR-671-3p	-0.218213091	8.244357399	-2.083779839	0.048308019	0.151541593	-4.328084517
hsa-miR-580	-0.08315301	6.953346629	-2.079260222	0.048757172	0.152532684	-4.336058974
hsa-miR-1296	-0.332334975	7.584858449	-2.074933597	0.049190641	0.153469437	-4.343681942
hsa-miR-573	-0.077855301	7.040319358	-2.073419535	0.04934314	0.153526889	-4.346346988
HS_187	0.046639752	6.867033002	2.069697543	0.049719823	0.154279668	-4.352892818
