# Supplementary material for: Identification of potential M2 macrophage-associated diagnostic biomarkers in coronary artery disease
Source: Biosci Rep. 2022 Dec 12;42(12):BSR20221394. doi: 10.1042/BSR20221394 (PMC9744721; doi:10.1042/BSR20221394)
Supplement: Supplementary Tables S1-S6 [file BSR-2022-1394_supp1.zip › BSR-2022-1394_suppST5.xlsx]

## Sheet: Sheet1
Supplementary Table 5.Potential drugs targeting diagnostic biomarkers predicted in the treatment of CAD
rank	cmap name	mean	n	enrichment	p	specificity	percent non-null
1	perhexiline	0.674	4	0.882	0.00024	0.0104	100
3	alimemazine	0.588	4	0.82	0.00187	0	100
32	cefoperazone	0.35	3	0.744	0.03257	0.0294	66
13	metergoline	0.484	4	0.71	0.01452	0.066	75
14	bupivacaine	0.483	4	0.709	0.01458	0.0067	75
42	ionomycin	0.397	3	0.708	0.04855	0.1263	66
4	digoxigenin	0.534	5	0.707	0.00515	0.0877	80
16	alverine	0.223	4	0.703	0.01607	0	50
17	digitoxigenin	0.525	4	0.698	0.01711	0.1619	75
21	nadolol	0.493	4	0.681	0.0222	0.2637	75
24	podophyllotoxin	0.487	4	0.671	0.02602	0.2524	75
26	sulfaphenazole	0.247	4	0.668	0.02711	0.0091	50
34	scopolamine	0.328	4	0.646	0.0378	0.0303	50
36	Prestwick-920	0.279	4	0.642	0.04018	0.0519	50
9	diphenylpyraline	0.474	6	0.638	0.00679	0.0132	83
38	leflunomide	0.416	4	0.637	0.04265	0.0791	75
41	L-methionine sulfoximine	0.249	4	0.627	0.04844	0.0073	50
18	etiocholanolone	0.361	6	0.583	0.01804	0.1835	66
19	lanatoside C	0.412	6	0.583	0.01812	0.3807	66
39	thioproperazine	0.312	5	0.571	0.0461	0.0632	60
10	CP-320650-01	0.407	8	0.538	0.01075	0.1041	62
35	ketoprofen	0.19	6	0.537	0.03824	0.0077	66
40	eucatropine	-0.391	6	-0.526	0.04616	0.3073	66
12	PF-00562151-00	-0.255	8	-0.528	0.01328	0.0126	62
29	bromopride	-0.482	6	-0.55	0.03184	0.0412	66
20	metamizole sodium	-0.464	6	-0.574	0.02116	0.1947	66
27	alfuzosin	-0.436	5	-0.602	0.02834	0.0163	60
23	metolazone	-0.48	5	-0.611	0.02461	0.0112	80
37	molsidomine	-0.251	4	-0.636	0.04255	0.0323	75
30	etamivan	-0.486	4	-0.656	0.03223	0.095	75
31	PF-01378883-00	-0.3	4	-0.656	0.03241	0.0173	50
8	levodopa	-0.442	5	-0.69	0.00643	0.0152	80
7	cefazolin	-0.492	5	-0.692	0.00617	0	80
5	tiapride	-0.492	5	-0.699	0.00539	0.0057	80
15	acetohexamide	-0.296	4	-0.706	0.01546	0.0071	50
11	CP-863187	-0.416	4	-0.728	0.01122	0.0235	75
2	scopolamine N-oxide	-0.467	5	-0.753	0.0017	0.0095	80
28	procarbazine	-0.404	3	-0.754	0.03017	0	66
6	chlorphenesin	-0.471	4	-0.769	0.00571	0.0146	75
22	mecamylamine	-0.349	3	-0.773	0.02394	0.0383	66
