# Supplementary material for: Identification of potential M2 macrophage-associated diagnostic biomarkers in coronary artery disease
Source: Biosci Rep. 2022 Dec 12;42(12):BSR20221394. doi: 10.1042/BSR20221394 (PMC9744721; doi:10.1042/BSR20221394)
Supplement: Supplementary Tables S1-S6 [file BSR-2022-1394_supp1.zip › BSR-2022-1394_suppST6.xlsx]

## Sheet: Sheet1
Supplementary Table 6.Chemical and physical properties of perhexiline, alimemazine, mecamylamine
index	perhexiline	alimemazine	mecamylamine
Molecular Weight	277.5	298.4	167.29
Molecular Formula	C19H35N	C18H22N2S	C11H21N
Solubility	0.0608 mg/L	0.942 mg/L	1.24e-01 g/L
LogP	6.2	4.71	2.7
logS	-7	-4.6	-3.1
pKa (Strongest Basic)	10.58	9.42	10.88
